# Supplementary material for: Transmembrane domain is crucial to the subcellular localization and function of Myc target 1
Source: J Cell Mol Med. 2015 Dec 29;20(3):471–81. doi: 10.1111/jcmm.12747 (PMC4759468; doi:10.1111/jcmm.12747)
Supplement: Supplementary file 3 — Table S1 MS data of MYCT1 interacting proteins. [file JCMM-20-471-s003.xlsx]

## Sheet: R14033_14_SAMPLE
	Reference	PepCount	UniquePepCount	CoverPercent	MW	PI	IdentifiedName
	File, Scan(s)	Sequence	MH+	Diff(MH+)	Charge	Rank	XC	DeltaCn	Sp	RSp	Ions	Reference	DIFF_MODIFIED_CANDIDATE	PI	GroupCount	ProteinCount
$1-1	sp|Q86XP3|DDX42_HUMAN ATP-dependent RNA helicase DDX42 OS=Homo sapiens GN=DDX42 PE=1 SV=1	67	27	0.3571	102975	6.54	sp|Q86XP3|DDX42_HUMAN ATP-dependent RNA helicase DDX42 OS=Homo sapiens GN=DDX42 PE=1 SV=1
	R14033_14_SAMPLE,8309	K.AAFQSQYK.S	943.038	1.0001	2	1	2.5669	0.4469	996.3	1	13|14	sp|Q86XP3|DDX42_HUMA/tr|B3KMI4|B3KMI4_HUM/tr|T2DQ69|T2DQ69_HUM/tr|B3KX23|B3KX23_HUM/tr|B3KTL4|B3KTL4_HUM/tr|B3KV84|B3KV84_HUM		8.63	1	1
	R14033_14_SAMPLE,8325	K.AAFQSQYK.S	943.038	0.5621	1	1	2.0687	0.3178	821.4	1	10|14	sp|Q86XP3|DDX42_HUMA/tr|B3KMI4|B3KMI4_HUM/tr|T2DQ69|T2DQ69_HUM/tr|B3KX23|B3KX23_HUM/tr|B3KTL4|B3KTL4_HUM/tr|B3KV84|B3KV84_HUM		8.63	1	1
	R14033_14_SAMPLE,12048	K.ALQEGAEIVVCTPGR.L	1600.79	0.5824	2	1	3.0645	0.5017	1127.8	1	17|28	sp|Q86XP3|DDX42_HUMA/tr|B3KX23|B3KX23_HUM/tr|B3KTL4|B3KTL4_HUM		4.53	1	1
	R14033_14_SAMPLE,12066	K.ALQEGAEIVVCTPGR.L	1600.79	0.7514	2	1	2.8119	0.55	1155.4	1	17|28	sp|Q86XP3|DDX42_HUMA/tr|B3KX23|B3KX23_HUM/tr|B3KTL4|B3KTL4_HUM		4.53	1	1
	R14033_14_SAMPLE,10869	K.ANAEELANNLK.Q	1187.29	-0.8108	2	1	2.7868	0.4135	1413.5	1	17|20	sp|Q86XP3|DDX42_HUMA/tr|T2DQ69|T2DQ69_HUM/tr|B3KX23|B3KX23_HUM/tr|B3KTL4|B3KTL4_HUM/tr|B3KV84|B3KV84_HUM		4.53	1	1
	R14033_14_SAMPLE,10910	K.ANAEELANNLK.Q	1187.29	0.3362	2	1	3.0076	0.4389	1508.8	1	17|20	sp|Q86XP3|DDX42_HUMA/tr|T2DQ69|T2DQ69_HUM/tr|B3KX23|B3KX23_HUM/tr|B3KTL4|B3KTL4_HUM/tr|B3KV84|B3KV84_HUM		4.53	1	1
	R14033_14_SAMPLE,10929	K.ANAEELANNLK.Q	1187.29	-0.3208	2	1	2.9544	0.3411	1193.2	1	16|20	sp|Q86XP3|DDX42_HUMA/tr|T2DQ69|T2DQ69_HUM/tr|B3KX23|B3KX23_HUM/tr|B3KTL4|B3KTL4_HUM/tr|B3KV84|B3KV84_HUM		4.53	1	1
	R14033_14_SAMPLE,10952	K.ANAEELANNLK.Q	1187.29	1.2832	2	1	2.6074	0.4212	1206.9	1	16|20	sp|Q86XP3|DDX42_HUMA/tr|T2DQ69|T2DQ69_HUM/tr|B3KX23|B3KX23_HUM/tr|B3KTL4|B3KTL4_HUM/tr|B3KV84|B3KV84_HUM		4.53	1	1
	R14033_14_SAMPLE,13786	K.DIPVLVATDVAAR.G	1340.55	-0.1563	2	1	2.8533	0.4992	1696.8	1	17|24	sp|Q86XP3|DDX42_HUMA/tr|B3KMI4|B3KMI4_HUM/tr|T2DQ69|T2DQ69_HUM/tr|B3KX23|B3KX23_HUM/tr|B3KTL4|B3KTL4_HUM/tr|B3KV84|B3KV84_HUM		4.21	1	1
	R14033_14_SAMPLE,14709	K.DIPVLVATDVAAR.G	1340.55	0.4787	2	1	3.73	0.6472	2239.9	1	21|24	sp|Q86XP3|DDX42_HUMA/tr|B3KMI4|B3KMI4_HUM/tr|T2DQ69|T2DQ69_HUM/tr|B3KX23|B3KX23_HUM/tr|B3KTL4|B3KTL4_HUM/tr|B3KV84|B3KV84_HUM		4.21	1	1
	R14033_14_SAMPLE,14730	K.DIPVLVATDVAAR.G	1340.55	0.2847	2	1	3.8662	0.6623	2237.8	1	21|24	sp|Q86XP3|DDX42_HUMA/tr|B3KMI4|B3KMI4_HUM/tr|T2DQ69|T2DQ69_HUM/tr|B3KX23|B3KX23_HUM/tr|B3KTL4|B3KTL4_HUM/tr|B3KV84|B3KV84_HUM		4.21	1	1
	R14033_14_SAMPLE,15161	K.ELEPGDGPIAVIVCPTR.E	1824.06	0.7448	2	1	2.8139	0.4447	1350.9	1	19|32	sp|Q86XP3|DDX42_HUMA/tr|B3KX23|B3KX23_HUM/tr|B3KTL4|B3KTL4_HUM		4.14	1	1
	R14033_14_SAMPLE,15276	K.ELEPGDGPIAVIVCPTR.E	1824.06	-0.5452	2	1	2.4179	0.5057	670.8	1	16|32	sp|Q86XP3|DDX42_HUMA/tr|B3KX23|B3KX23_HUM/tr|B3KTL4|B3KTL4_HUM		4.14	1	1
	R14033_14_SAMPLE,15303	K.ELEPGDGPIAVIVCPTR.E	1824.06	-1.3532	2	1	2.9308	0.4895	1087.7	1	20|32	sp|Q86XP3|DDX42_HUMA/tr|B3KX23|B3KX23_HUM/tr|B3KTL4|B3KTL4_HUM		4.14	1	1
	R14033_14_SAMPLE,15339	K.ELEPGDGPIAVIVCPTR.E	1824.06	0.0078	2	1	2.5871	0.4634	1084	1	19|32	sp|Q86XP3|DDX42_HUMA/tr|B3KX23|B3KX23_HUM/tr|B3KTL4|B3KTL4_HUM		4.14	1	1
	R14033_14_SAMPLE,15607	K.ELEPGDGPIAVIVCPTR.E	1824.06	-0.3142	2	1	2.4763	0.4944	633.8	1	15|32	sp|Q86XP3|DDX42_HUMA/tr|B3KX23|B3KX23_HUM/tr|B3KTL4|B3KTL4_HUM		4.14	1	1
	R14033_14_SAMPLE,12941	K.GIRDDIEEEDDQEAYFR.Y	2101.13	1.2739	2	1	3.4053	0.3559	1927.9	1	23|32	sp|Q86XP3|DDX42_HUMA/tr|J3KRE3|J3KRE3_HUM		3.85	1	1
	R14033_14_SAMPLE,12966 - 12967	K.GIRDDIEEEDDQEAYFR.Y	2101.13	0.6459	2	1	3.8075	0.3638	1972.1	1	22|32	sp|Q86XP3|DDX42_HUMA/tr|J3KRE3|J3KRE3_HUM		3.85	1	1
	R14033_14_SAMPLE,12987	K.GIRDDIEEEDDQEAYFR.Y	2101.13	1.2499	2	1	3.63	0.3574	1461.2	1	20|32	sp|Q86XP3|DDX42_HUMA/tr|J3KRE3|J3KRE3_HUM		3.85	1	1
	R14033_14_SAMPLE,12781	K.GVAYTLLTPK.D	1063.27	0.8259	2	1	3.1417	0.4746	1229.4	1	15|18	sp|Q86XP3|DDX42_HUMA/tr|B3KMI4|B3KMI4_HUM/tr|T2DQ69|T2DQ69_HUM/tr|B3KX23|B3KX23_HUM/tr|B3KV84|B3KV84_HUM		8.59	1	1
	R14033_14_SAMPLE,12798	K.GVAYTLLTPK.D	1063.27	0.3629	2	1	3.3818	0.4239	1062	1	15|18	sp|Q86XP3|DDX42_HUMA/tr|B3KMI4|B3KMI4_HUM/tr|T2DQ69|T2DQ69_HUM/tr|B3KX23|B3KX23_HUM/tr|B3KV84|B3KV84_HUM		8.59	1	1
	R14033_14_SAMPLE,16113	K.IIDPLPPIDHSEIDYPPFEK.N	2336.62	0.4603	2	1	2.3253	0.4562	404.5	1	16|38	sp|Q86XP3|DDX42_HUMA		4.1	1	1
	R14033_14_SAMPLE,16129	K.IIDPLPPIDHSEIDYPPFEK.N	2336.62	0.6473	2	1	2.5292	0.4795	750.1	1	19|38	sp|Q86XP3|DDX42_HUMA		4.1	1	1
	R14033_14_SAMPLE,9580	K.KANAEELANNLK.Q	1315.46	1.3071	2	1	2.9168	0.2428	1274.2	1	16|22	sp|Q86XP3|DDX42_HUMA/tr|T2DQ69|T2DQ69_HUM/tr|B3KX23|B3KX23_HUM/tr|B3KTL4|B3KTL4_HUM/tr|B3KV84|B3KV84_HUM		6.14	1	1
	R14033_14_SAMPLE,9721	K.KANAEELANNLK.Q	1315.46	-2.2939	2	1	2.2315	0.2703	406.8	1	14|22	sp|Q86XP3|DDX42_HUMA/tr|T2DQ69|T2DQ69_HUM/tr|B3KX23|B3KX23_HUM/tr|B3KTL4|B3KTL4_HUM/tr|B3KV84|B3KV84_HUM		6.14	1	1
	R14033_14_SAMPLE,12710	K.KDIPVLVATDVAAR.G	1468.72	0.7106	2	1	2.2855	0.38	563.7	2	12|26	sp|Q86XP3|DDX42_HUMA/tr|B3KMI4|B3KMI4_HUM/tr|T2DQ69|T2DQ69_HUM/tr|B3KX23|B3KX23_HUM/tr|B3KTL4|B3KTL4_HUM/tr|B3KV84|B3KV84_HUM		5.96	1	1
	R14033_14_SAMPLE,12739	K.KDIPVLVATDVAAR.G	1468.72	0.8506	2	1	2.558	0.3148	892	1	15|26	sp|Q86XP3|DDX42_HUMA/tr|B3KMI4|B3KMI4_HUM/tr|T2DQ69|T2DQ69_HUM/tr|B3KX23|B3KX23_HUM/tr|B3KTL4|B3KTL4_HUM/tr|B3KV84|B3KV84_HUM		5.96	1	1
	R14033_14_SAMPLE,11855	K.LNIGGGGLGYR.E	1077.22	-1.4432	2	1	3.2224	0.4632	1779.1	1	18|20	sp|Q86XP3|DDX42_HUMA/tr|B3KMI4|B3KMI4_HUM/tr|T2DQ69|T2DQ69_HUM/tr|B3KX23|B3KX23_HUM/tr|B3KTL4|B3KTL4_HUM/tr|B3KV84|B3KV84_HUM		8.75	1	1
	R14033_14_SAMPLE,11874	K.LNIGGGGLGYR.E	1077.22	-1.5152	2	1	3.0823	0.281	915.9	2	15|20	sp|Q86XP3|DDX42_HUMA/tr|B3KMI4|B3KMI4_HUM/tr|T2DQ69|T2DQ69_HUM/tr|B3KX23|B3KX23_HUM/tr|B3KTL4|B3KTL4_HUM/tr|B3KV84|B3KV84_HUM		8.75	1	1
	R14033_14_SAMPLE,10205	K.LPQQSHSAFGATSSSSGFGK.S	1982.1	0.5248	2	1	3.5334	0.6573	1095.4	1	20|38	sp|Q86XP3|DDX42_HUMA/tr|J3KTK9|J3KTK9_HUM/tr|J3QRI2|J3QRI2_HUM		8.76	1	1
	R14033_14_SAMPLE,10227	K.LPQQSHSAFGATSSSSGFGK.S	1982.1	-0.3142	2	1	3.6697	0.626	1302.2	1	22|38	sp|Q86XP3|DDX42_HUMA/tr|J3KTK9|J3KTK9_HUM/tr|J3QRI2|J3QRI2_HUM		8.76	1	1
	R14033_14_SAMPLE,16402	K.NFYNEHEEITNLTPQQLIDLR.H	2588.81	0.7027	2	1	2.7752	0.5537	634.2	1	19|40	sp|Q86XP3|DDX42_HUMA		4.4	1	1
	R14033_14_SAMPLE,16416	K.NFYNEHEEITNLTPQQLIDLR.H	2588.81	1.1197	2	1	2.5909	0.4599	632.3	1	17|40	sp|Q86XP3|DDX42_HUMA		4.4	1	1
	R14033_14_SAMPLE,16475	K.NFYNEHEEITNLTPQQLIDLR.H	2588.81	2.3827	3	1	3.8974	0.4457	687.9	1	30|80	sp|Q86XP3|DDX42_HUMA		4.4	1	1
	R14033_14_SAMPLE,13140	K.SEYTQPTPIQCQGVPVALSGR.D	2289.52	0.8343	2	1	3.005	0.5743	839.7	1	21|40	sp|Q86XP3|DDX42_HUMA/tr|B3KX23|B3KX23_HUM/tr|B3KTL4|B3KTL4_HUM		5.72	1	1
	R14033_14_SAMPLE,8903	K.SHFVAASLSNQK.A	1289.42	-0.8627	2	1	2.9834	0.4996	1433.6	1	16|22	sp|Q86XP3|DDX42_HUMA/tr|B3KMI4|B3KMI4_HUM/tr|T2DQ69|T2DQ69_HUM/tr|B3KX23|B3KX23_HUM/tr|B3KTL4|B3KTL4_HUM/tr|B3KV84|B3KV84_HUM		8.49	1	1
	R14033_14_SAMPLE,8927	K.SHFVAASLSNQK.A	1289.42	-0.5067	2	1	2.8666	0.5137	1316.5	1	17|22	sp|Q86XP3|DDX42_HUMA/tr|B3KMI4|B3KMI4_HUM/tr|T2DQ69|T2DQ69_HUM/tr|B3KX23|B3KX23_HUM/tr|B3KTL4|B3KTL4_HUM/tr|B3KV84|B3KV84_HUM		8.49	1	1
	R14033_14_SAMPLE,9352	K.SHFVAASLSNQK.A	1289.42	-0.0637	2	1	2.4079	0.3247	1138.4	1	16|22	sp|Q86XP3|DDX42_HUMA/tr|B3KMI4|B3KMI4_HUM/tr|T2DQ69|T2DQ69_HUM/tr|B3KX23|B3KX23_HUM/tr|B3KTL4|B3KTL4_HUM/tr|B3KV84|B3KV84_HUM		8.49	1	1
	R14033_14_SAMPLE,12075	K.TADGFAVPEPPK.R	1229.36	-0.6343	2	1	2.3915	0.2447	1039.2	1	15|22	sp|Q86XP3|DDX42_HUMA/tr|B3KMI4|B3KMI4_HUM/tr|B3KX23|B3KX23_HUM/tr|B3KV84|B3KV84_HUM/tr|T2DPK8|T2DPK8_HUM		4.37	1	1
	R14033_14_SAMPLE,12085	K.TADGFAVPEPPK.R	1229.36	-0.5363	2	1	2.8008	0.3736	1168	1	16|22	sp|Q86XP3|DDX42_HUMA/tr|B3KMI4|B3KMI4_HUM/tr|B3KX23|B3KX23_HUM/tr|B3KV84|B3KV84_HUM/tr|T2DPK8|T2DPK8_HUM		4.37	1	1
	R14033_14_SAMPLE,9842	K.TVINYDVAR.D	1051.18	0.1801	2	1	2.5159	0.4117	998.6	1	13|16	sp|Q86XP3|DDX42_HUMA/tr|B3KMI4|B3KMI4_HUM/tr|T2DQ69|T2DQ69_HUM/tr|B3KX23|B3KX23_HUM/tr|B3KTL4|B3KTL4_HUM/tr|B3KV84|B3KV84_HUM		5.5	1	1
	R14033_14_SAMPLE,10385 - 10386	K.TVINYDVAR.D	1051.18	-1.2319	2	1	2.5799	0.3964	832.7	1	13|16	sp|Q86XP3|DDX42_HUMA/tr|B3KMI4|B3KMI4_HUM/tr|T2DQ69|T2DQ69_HUM/tr|B3KX23|B3KX23_HUM/tr|B3KTL4|B3KTL4_HUM/tr|B3KV84|B3KV84_HUM		5.5	1	1
	R14033_14_SAMPLE,10427	K.TVINYDVAR.D	1051.18	-0.9359	2	1	2.3416	0.4117	1162.6	1	15|16	sp|Q86XP3|DDX42_HUMA/tr|B3KMI4|B3KMI4_HUM/tr|T2DQ69|T2DQ69_HUM/tr|B3KX23|B3KX23_HUM/tr|B3KTL4|B3KTL4_HUM/tr|B3KV84|B3KV84_HUM		5.5	1	1
	R14033_14_SAMPLE,10449	K.TVINYDVAR.D	1051.18	0.9271	2	1	2.6267	0.3739	944.9	1	14|16	sp|Q86XP3|DDX42_HUMA/tr|B3KMI4|B3KMI4_HUM/tr|T2DQ69|T2DQ69_HUM/tr|B3KX23|B3KX23_HUM/tr|B3KTL4|B3KTL4_HUM/tr|B3KV84|B3KV84_HUM		5.5	1	1
	R14033_14_SAMPLE,10479	K.TVINYDVAR.D	1051.18	1.9241	2	1	2.3203	0.4176	712.9	1	13|16	sp|Q86XP3|DDX42_HUMA/tr|B3KMI4|B3KMI4_HUM/tr|T2DQ69|T2DQ69_HUM/tr|B3KX23|B3KX23_HUM/tr|B3KTL4|B3KTL4_HUM/tr|B3KV84|B3KV84_HUM		5.5	1	1
	R14033_14_SAMPLE,12264	R.DDIEEEDDQEAYFR.Y	1774.73	0.3998	2	1	2.8971	0.3744	1057.8	1	16|26	sp|Q86XP3|DDX42_HUMA/tr|J3KRE3|J3KRE3_HUM		3.58	1	1
	R14033_14_SAMPLE,8348	R.ELCQQIHAECK.R	1416.55	0.3773	2	1	2.6301	0.4063	1025.7	1	15|20	sp|Q86XP3|DDX42_HUMA/tr|B3KX23|B3KX23_HUM/tr|B3KTL4|B3KTL4_HUM		5.4	1	1
	R14033_14_SAMPLE,15886	R.GFGFGGFAISAGK.K	1216.37	-0.2432	2	1	3.3393	0.579	1662.9	1	20|24	sp|Q86XP3|DDX42_HUMA/tr|J3KTK9|J3KTK9_HUM/tr|J3QRI2|J3QRI2_HUM		8.75	1	1
	R14033_14_SAMPLE,15907	R.GFGFGGFAISAGK.K	1216.37	0.2418	2	1	3.2738	0.4646	1541.9	1	19|24	sp|Q86XP3|DDX42_HUMA/tr|J3KTK9|J3KTK9_HUM/tr|J3QRI2|J3QRI2_HUM		8.75	1	1
	R14033_14_SAMPLE,12613	R.M*FDM*GFEYQVR.S	1455.64	-0.1772	2	1	2.5379	0.4685	1218.2	1	16|20	sp|Q86XP3|DDX42_HUMA/tr|T2DQ69|T2DQ69_HUM/tr|B3KX23|B3KX23_HUM/tr|B3KTL4|B3KTL4_HUM		4.37	1	1
	R14033_14_SAMPLE,12624	R.M*FDM*GFEYQVR.S	1455.64	1.4608	2	1	2.2775	0.39	1327	1	16|20	sp|Q86XP3|DDX42_HUMA/tr|T2DQ69|T2DQ69_HUM/tr|B3KX23|B3KX23_HUM/tr|B3KTL4|B3KTL4_HUM		4.37	1	1
	R14033_14_SAMPLE,12653	R.M*FDM*GFEYQVR.S	1455.64	-0.4632	2	1	2.6941	0.4518	1496	1	17|20	sp|Q86XP3|DDX42_HUMA/tr|T2DQ69|T2DQ69_HUM/tr|B3KX23|B3KX23_HUM/tr|B3KTL4|B3KTL4_HUM		4.37	1	1
	R14033_14_SAMPLE,12695	R.M*FDM*GFEYQVR.S	1455.64	0.7228	2	1	2.8486	0.413	1239	1	16|20	sp|Q86XP3|DDX42_HUMA/tr|T2DQ69|T2DQ69_HUM/tr|B3KX23|B3KX23_HUM/tr|B3KTL4|B3KTL4_HUM		4.37	1	1
	R14033_14_SAMPLE,6834	R.NLEGANQHVSK.E	1197.28	0.3123	2	1	2.5243	0.4309	969.8	1	14|20	sp|Q86XP3|DDX42_HUMA/tr|B3KMI4|B3KMI4_HUM/tr|T2DQ69|T2DQ69_HUM/tr|B3KX23|B3KX23_HUM/tr|B3KTL4|B3KTL4_HUM/tr|B3KV84|B3KV84_HUM		6.75	1	1
	R14033_14_SAMPLE,6856	R.NLEGANQHVSK.E	1197.28	-1.0817	2	1	2.8019	0.3977	596.8	1	13|20	sp|Q86XP3|DDX42_HUMA/tr|B3KMI4|B3KMI4_HUM/tr|T2DQ69|T2DQ69_HUM/tr|B3KX23|B3KX23_HUM/tr|B3KTL4|B3KTL4_HUM/tr|B3KV84|B3KV84_HUM		6.75	1	1
	R14033_14_SAMPLE,15196	R.QTLLFSATFR.K	1184.37	0.4403	2	1	2.2184	0.3026	614.8	1	13|18	sp|Q86XP3|DDX42_HUMA/tr|T2DQ69|T2DQ69_HUM/tr|B3KX23|B3KX23_HUM/tr|B3KTL4|B3KTL4_HUM		9.75	1	1
	R14033_14_SAMPLE,11365	R.SVAVYGGGSM*WEQAK.A	1586.75	-1.655	2	1	2.7635	0.4769	934	1	16|28	sp|Q86XP3|DDX42_HUMA/tr|B3KX23|B3KX23_HUM/tr|B3KTL4|B3KTL4_HUM		5.72	1	1
	R14033_14_SAMPLE,6461	R.VSGAAPPR.P	754.858	-0.1713	2	1	2.3261	0.2864	741.7	1	11|14	sp|Q86XP3|DDX42_HUMA		9.72	1	1
	R14033_14_SAMPLE,13881	R.VSYLVFDEADR.M	1314.43	0.3114	2	1	2.2385	0.4523	509.3	1	11|20	sp|Q86XP3|DDX42_HUMA/tr|T2DQ69|T2DQ69_HUM/tr|B3KX23|B3KX23_HUM/tr|B3KTL4|B3KTL4_HUM		4.03	1	1
	R14033_14_SAMPLE,14102	R.VSYLVFDEADR.M	1314.43	-2.6406	2	1	2.8306	0.3725	811.1	1	15|20	sp|Q86XP3|DDX42_HUMA/tr|T2DQ69|T2DQ69_HUM/tr|B3KX23|B3KX23_HUM/tr|B3KTL4|B3KTL4_HUM		4.03	1	1
	R14033_14_SAMPLE,14316	R.VSYLVFDEADR.M	1314.43	0.1954	2	1	2.3024	0.4807	1034.7	1	15|20	sp|Q86XP3|DDX42_HUMA/tr|T2DQ69|T2DQ69_HUM/tr|B3KX23|B3KX23_HUM/tr|B3KTL4|B3KTL4_HUM		4.03	1	1
	R14033_14_SAMPLE,14343	R.VSYLVFDEADR.M	1314.43	-1.1346	2	1	2.4545	0.4646	573.8	1	13|20	sp|Q86XP3|DDX42_HUMA/tr|T2DQ69|T2DQ69_HUM/tr|B3KX23|B3KX23_HUM/tr|B3KTL4|B3KTL4_HUM		4.03	1	1
	R14033_14_SAMPLE,17823	R.VVQGDIGEANEDVTQIVEILHSGPSK.W	2735.99	0.772	2	1	2.2295	0.3876	1043.4	1	20|50	sp|Q86XP3|DDX42_HUMA/tr|T2DQ69|T2DQ69_HUM/tr|B3KX23|B3KX23_HUM/tr|B3KTL4|B3KTL4_HUM		4.17	1	1
	R14033_14_SAMPLE,17849	R.VVQGDIGEANEDVTQIVEILHSGPSK.W	2735.99	0.15	2	1	2.3241	0.3895	374.3	1	14|50	sp|Q86XP3|DDX42_HUMA/tr|T2DQ69|T2DQ69_HUM/tr|B3KX23|B3KX23_HUM/tr|B3KTL4|B3KTL4_HUM		4.17	1	1
	R14033_14_SAMPLE,17875	R.VVQGDIGEANEDVTQIVEILHSGPSK.W	2735.99	1.65	2	1	2.4496	0.4886	599.8	1	17|50	sp|Q86XP3|DDX42_HUMA/tr|T2DQ69|T2DQ69_HUM/tr|B3KX23|B3KX23_HUM/tr|B3KTL4|B3KTL4_HUM		4.17	1	1
	R14033_14_SAMPLE,17906	R.VVQGDIGEANEDVTQIVEILHSGPSK.W	2735.99	1.894	3	1	4.0785	0.4477	1678.1	1	35|100	sp|Q86XP3|DDX42_HUMA/tr|T2DQ69|T2DQ69_HUM/tr|B3KX23|B3KX23_HUM/tr|B3KTL4|B3KTL4_HUM		4.17	1	1
	R14033_14_SAMPLE,17989	R.VVQGDIGEANEDVTQIVEILHSGPSK.W	2735.99	1.178	2	1	2.4619	0.5355	658.1	1	18|50	sp|Q86XP3|DDX42_HUMA/tr|T2DQ69|T2DQ69_HUM/tr|B3KX23|B3KX23_HUM/tr|B3KTL4|B3KTL4_HUM		4.17	1	1
$2-1	sp|O43143|DHX15_HUMAN Putative pre-mRNA-splicing factor ATP-dependent RNA helicase DHX15 OS=Homo sapiens GN=DHX15 PE=1 SV=2	38	15	0.2164	90933	7.12	sp|O43143|DHX15_HUMAN Putative pre-mRNA-splicing factor ATP-dependent RNA helicase DHX15 OS=Homo sapiens GN=DHX15 PE=1 SV=2
	R14033_14_SAMPLE,18408	K.FQIYFDNCPLLTIPGR.T	1955.24	-0.6852	2	1	2.4629	0.3048	511.9	1	14|30	sp|O43143|DHX15_HUMA		5.83	1	1
	R14033_14_SAMPLE,18470	K.FQIYFDNCPLLTIPGR.T	1955.24	0.6798	2	1	3.2546	0.4318	1008.1	1	18|30	sp|O43143|DHX15_HUMA		5.83	1	1
	R14033_14_SAMPLE,12217	K.TEM*QDNTYPEILR.S	1626.77	0.5823	2	1	2.2169	0.3209	504.5	1	13|24	sp|O43143|DHX15_HUMA/tr|B4E0S6|B4E0S6_HUM		4.14	1	1
	R14033_14_SAMPLE,12285	K.TEM*QDNTYPEILR.S	1626.77	0.0813	2	1	2.5575	0.462	796.1	1	17|24	sp|O43143|DHX15_HUMA/tr|B4E0S6|B4E0S6_HUM		4.14	1	1
	R14033_14_SAMPLE,14062	R.ASTNAM*LISAGLPPLK.A	1600.91	-1.4776	2	1	2.8604	0.314	449	1	16|30	sp|O43143|DHX15_HUMA		8.8	1	1
	R14033_14_SAMPLE,14092	R.ASTNAM*LISAGLPPLK.A	1600.91	-1.4946	2	1	2.9753	0.3143	388.8	1	15|30	sp|O43143|DHX15_HUMA		8.8	1	1
	R14033_14_SAMPLE,12106	R.DYLEAAIR.T	951.058	0.4625	1	1	1.9303	0.4707	417.2	1	10|14	sp|O43143|DHX15_HUMA/tr|B4E0S6|B4E0S6_HUM		4.37	1	1
	R14033_14_SAMPLE,12130	R.DYLEAAIR.T	951.058	-0.4045	2	1	2.2304	0.2805	986.9	1	12|14	sp|O43143|DHX15_HUMA/tr|B4E0S6|B4E0S6_HUM		4.37	1	1
	R14033_14_SAMPLE,12072	R.EVDDLGPEVGDIK.I	1386.49	0.5277	2	1	2.4074	0.3206	504.9	2	13|24	sp|O43143|DHX15_HUMA/tr|B4E0S6|B4E0S6_HUM		3.77	1	1
	R14033_14_SAMPLE,12224	R.EVDDLGPEVGDIK.I	1386.49	2.4537	2	1	2.9128	0.5157	596	1	16|24	sp|O43143|DHX15_HUMA/tr|B4E0S6|B4E0S6_HUM		3.77	1	1
	R14033_14_SAMPLE,12585	R.FTDILVR.H	864.024	-0.206	2	1	2.3907	0.3537	818.4	1	11|12	sp|O43143|DHX15_HUMA/tr|B4E0S6|B4E0S6_HUM		5.84	1	1
	R14033_14_SAMPLE,6456	R.GVACTQPR.R	888.985	-1.9626	2	1	2.4118	0.1313	530.1	2	12|14	sp|O43143|DHX15_HUMA/tr|B4E0S6|B4E0S6_HUM		8.25	1	1
	R14033_14_SAMPLE,10690	R.HQSFVLVGETGSGK.T	1446.59	-0.7878	2	1	2.2016	0.1544	754.7	1	13|26	sp|O43143|DHX15_HUMA/tr|B4E0S6|B4E0S6_HUM		6.75	1	1
	R14033_14_SAMPLE,10721	R.HQSFVLVGETGSGK.T	1446.59	1.0052	2	1	3.024	0.4503	855	1	15|26	sp|O43143|DHX15_HUMA/tr|B4E0S6|B4E0S6_HUM		6.75	1	1
	R14033_14_SAMPLE,10747	R.HQSFVLVGETGSGK.T	1446.59	1.1112	2	1	3.3182	0.401	1312	1	19|26	sp|O43143|DHX15_HUMA/tr|B4E0S6|B4E0S6_HUM		6.75	1	1
	R14033_14_SAMPLE,10973	R.LDLGEDYPSGK.K	1194.27	0.547	2	1	2.3841	0.4239	1296.6	1	15|20	sp|O43143|DHX15_HUMA/tr|B4E0S6|B4E0S6_HUM		4.03	1	1
	R14033_14_SAMPLE,10994	R.LDLGEDYPSGK.K	1194.27	0.01	2	1	2.4459	0.4179	1182.5	1	16|20	sp|O43143|DHX15_HUMA/tr|B4E0S6|B4E0S6_HUM		4.03	1	1
	R14033_14_SAMPLE,11019	R.LDLGEDYPSGK.K	1194.27	1.823	2	1	2.2913	0.3702	1302.3	1	15|20	sp|O43143|DHX15_HUMA/tr|B4E0S6|B4E0S6_HUM		4.03	1	1
	R14033_14_SAMPLE,11048	R.LDLGEDYPSGK.K	1194.27	2.387	2	1	2.5566	0.4464	1210.1	1	16|20	sp|O43143|DHX15_HUMA/tr|B4E0S6|B4E0S6_HUM		4.03	1	1
	R14033_14_SAMPLE,14208	R.SNLGSVVLQLK.K	1158.37	0.0183	2	1	3.008	0.3973	1496.5	1	16|20	sp|O43143|DHX15_HUMA/tr|B4E0S6|B4E0S6_HUM		8.47	1	1
	R14033_14_SAMPLE,14226	R.SNLGSVVLQLK.K	1158.37	-0.6347	2	1	3.0661	0.326	1232.5	1	15|20	sp|O43143|DHX15_HUMA/tr|B4E0S6|B4E0S6_HUM		8.47	1	1
	R14033_14_SAMPLE,14289	R.SNLGSVVLQLK.K	1158.37	0.8233	2	1	3.1067	0.4146	1291.4	1	16|20	sp|O43143|DHX15_HUMA/tr|B4E0S6|B4E0S6_HUM		8.47	1	1
	R14033_14_SAMPLE,14354	R.SNLGSVVLQLK.K	1158.37	0.7313	2	1	2.8609	0.4342	1442.8	1	16|20	sp|O43143|DHX15_HUMA/tr|B4E0S6|B4E0S6_HUM		8.47	1	1
	R14033_14_SAMPLE,12882 - 12883	R.TCTDIKPEWLVK.I	1490.72	-0.1155	2	1	3.1897	0.4412	1234.6	1	17|22	sp|O43143|DHX15_HUMA/tr|B4E0S6|B4E0S6_HUM		5.73	1	1
	R14033_14_SAMPLE,12912	R.TCTDIKPEWLVK.I	1490.72	0.7705	2	1	2.5026	0.4108	670.2	1	14|22	sp|O43143|DHX15_HUMA/tr|B4E0S6|B4E0S6_HUM		5.73	1	1
	R14033_14_SAMPLE,8267	R.TGHYLTVK.D	919.06	0.7297	2	1	2.3173	0.1878	885.5	1	12|14	sp|O43143|DHX15_HUMA/tr|B4E0S6|B4E0S6_HUM		8.29	1	1
	R14033_14_SAMPLE,18402	R.TLATDILM*GVLK.E	1291.58	0.812	2	1	2.7576	0.4085	1105	1	16|22	sp|O43143|DHX15_HUMA/tr|B4E0S6|B4E0S6_HUM		5.5	1	1
	R14033_14_SAMPLE,18412	R.TLATDILM*GVLK.E	1291.58	-1.112	2	1	3.2574	0.4189	1876.1	1	19|22	sp|O43143|DHX15_HUMA/tr|B4E0S6|B4E0S6_HUM		5.5	1	1
	R14033_14_SAMPLE,18437	R.TLATDILM*GVLK.E	1291.58	1.623	2	1	2.7802	0.4533	1342	1	18|22	sp|O43143|DHX15_HUMA/tr|B4E0S6|B4E0S6_HUM		5.5	1	1
	R14033_14_SAMPLE,18468	R.TLATDILM*GVLK.E	1291.58	0.448	2	1	3.0769	0.4695	1714	1	18|22	sp|O43143|DHX15_HUMA/tr|B4E0S6|B4E0S6_HUM		5.5	1	1
	R14033_14_SAMPLE,18528	R.TLATDILM*GVLK.E	1291.58	1.533	2	1	2.7934	0.4508	1376.1	1	17|22	sp|O43143|DHX15_HUMA/tr|B4E0S6|B4E0S6_HUM		5.5	1	1
	R14033_14_SAMPLE,19403	R.TLATDILMGVLK.E	1275.58	0.3616	2	1	2.7167	0.4178	617	1	13|22	sp|O43143|DHX15_HUMA/tr|B4E0S6|B4E0S6_HUM		5.5	1	1
	R14033_14_SAMPLE,13899	R.VESLLVTAISK.A	1160.39	-0.8931	2	1	3.1113	0.5383	1987.2	1	18|20	sp|O43143|DHX15_HUMA/tr|B4E0S6|B4E0S6_HUM		5.97	1	1
	R14033_14_SAMPLE,13914	R.VESLLVTAISK.A	1160.39	0.6529	2	1	2.8035	0.4147	888	1	15|20	sp|O43143|DHX15_HUMA/tr|B4E0S6|B4E0S6_HUM		5.97	1	1
	R14033_14_SAMPLE,13932	R.VESLLVTAISK.A	1160.39	0.3159	2	1	3.0235	0.4813	1441.8	1	16|20	sp|O43143|DHX15_HUMA/tr|B4E0S6|B4E0S6_HUM		5.97	1	1
	R14033_14_SAMPLE,12522	R.YGVIILDEAHER.T	1415.58	-2.6409	2	1	2.7531	0.2632	694.4	1	15|22	sp|O43143|DHX15_HUMA/tr|B4E0S6|B4E0S6_HUM		4.65	1	1
	R14033_14_SAMPLE,12546	R.YGVIILDEAHER.T	1415.58	0.4301	2	1	3.1804	0.5337	1371.3	1	18|22	sp|O43143|DHX15_HUMA/tr|B4E0S6|B4E0S6_HUM		4.65	1	1
	R14033_14_SAMPLE,12568	R.YGVIILDEAHER.T	1415.58	-0.4389	2	1	2.6765	0.4239	1498.4	1	18|22	sp|O43143|DHX15_HUMA/tr|B4E0S6|B4E0S6_HUM		4.65	1	1
$3-1	sp|Q07065|CKAP4_HUMAN Cytoskeleton-associated protein 4 OS=Homo sapiens GN=CKAP4 PE=1 SV=2	17	12	0.2508	66022.7	5.63	sp|Q07065|CKAP4_HUMAN Cytoskeleton-associated protein 4 OS=Homo sapiens GN=CKAP4 PE=1 SV=2
$3-2	tr|Q6NWZ1|Q6NWZ1_HUMAN CKAP4 protein (Fragment) OS=Homo sapiens GN=CKAP4 PE=2 SV=1	17	12	0.2517	67818.4	9.34	tr|Q6NWZ1|Q6NWZ1_HUMAN CKAP4 protein (Fragment) OS=Homo sapiens GN=CKAP4 PE=2 SV=1
$3-3	tr|Q8TB01|Q8TB01_HUMAN Similar to cytoskeleton-associated protein 4 (Fragment) OS=Homo sapiens PE=2 SV=1	17	12	0.2696	62060.7	5.51	tr|Q8TB01|Q8TB01_HUMAN Similar to cytoskeleton-associated protein 4 (Fragment) OS=Homo sapiens PE=2 SV=1
	R14033_14_SAMPLE,11664	K.ASVSQVEADLK.M	1147.26	-0.808	2	1	2.6649	0.4111	966.5	1	14|20	sp|Q07065|CKAP4_HUMA/tr|Q6NWZ1|Q6NWZ1_HUM/tr|Q8TB01|Q8TB01_HUM/tr|B3KVX6|B3KVX6_HUM		4.37	1	3
	R14033_14_SAMPLE,8310 - 8311	K.IETNENNLESAK.G	1362.43	-0.0967	2	1	3.2346	0.3663	980	1	15|22	sp|Q07065|CKAP4_HUMA/tr|Q6NWZ1|Q6NWZ1_HUM/tr|Q8TB01|Q8TB01_HUM/tr|B3KVX6|B3KVX6_HUM		4.25	1	3
	R14033_14_SAMPLE,8328	K.IETNENNLESAK.G	1362.43	0.3863	2	1	2.6754	0.4132	790.6	1	13|22	sp|Q07065|CKAP4_HUMA/tr|Q6NWZ1|Q6NWZ1_HUM/tr|Q8TB01|Q8TB01_HUM/tr|B3KVX6|B3KVX6_HUM		4.25	1	3
	R14033_14_SAMPLE,15136	K.SINDNIAIFTEVQK.R	1592.78	1.1502	2	1	3.2566	0.5242	950.2	1	17|26	sp|Q07065|CKAP4_HUMA/tr|Q6NWZ1|Q6NWZ1_HUM/tr|Q8TB01|Q8TB01_HUM/tr|B3KVX6|B3KVX6_HUM		4.37	1	3
	R14033_14_SAMPLE,10775	K.VQEQVHTLLSQDQAQAAR.L	2023.2	-0.3654	2	1	2.9216	0.5476	1278.7	1	20|34	sp|Q07065|CKAP4_HUMA/tr|Q6NWZ1|Q6NWZ1_HUM/tr|Q8TB01|Q8TB01_HUM		5.32	1	3
	R14033_14_SAMPLE,19224	K.VQSLQATFGTFESILR.S	1798.03	0.0026	2	1	2.7239	0.464	774.5	1	15|30	sp|Q07065|CKAP4_HUMA/tr|Q6NWZ1|Q6NWZ1_HUM/tr|Q8TB01|Q8TB01_HUM/tr|B3KVX6|B3KVX6_HUM		5.97	1	3
	R14033_14_SAMPLE,19247	K.VQSLQATFGTFESILR.S	1798.03	0.4516	2	1	2.2119	0.4396	708.6	1	16|30	sp|Q07065|CKAP4_HUMA/tr|Q6NWZ1|Q6NWZ1_HUM/tr|Q8TB01|Q8TB01_HUM/tr|B3KVX6|B3KVX6_HUM		5.97	1	3
	R14033_14_SAMPLE,13659	R.DFTSLENTVEER.L	1440.49	0.4675	2	1	2.5873	0.4156	1244.1	1	16|22	sp|Q07065|CKAP4_HUMA/tr|Q6NWZ1|Q6NWZ1_HUM/tr|Q8TB01|Q8TB01_HUM/tr|B3KVX6|B3KVX6_HUM		4	1	3
	R14033_14_SAMPLE,13725	R.DFTSLENTVEER.L	1440.49	-0.6665	2	1	2.7728	0.3828	1698.8	1	18|22	sp|Q07065|CKAP4_HUMA/tr|Q6NWZ1|Q6NWZ1_HUM/tr|Q8TB01|Q8TB01_HUM/tr|B3KVX6|B3KVX6_HUM		4	1	3
	R14033_14_SAMPLE,9690	R.HSEAFEALQQK.S	1288.39	-0.4328	2	1	3.3239	0.4253	1255.1	1	15|20	sp|Q07065|CKAP4_HUMA/tr|Q6NWZ1|Q6NWZ1_HUM/tr|Q8TB01|Q8TB01_HUM/tr|B3KVX6|B3KVX6_HUM		5.4	1	3
	R14033_14_SAMPLE,9851	R.HSEAFEALQQK.S	1288.39	0.6102	2	1	2.6065	0.3516	943.9	1	14|20	sp|Q07065|CKAP4_HUMA/tr|Q6NWZ1|Q6NWZ1_HUM/tr|Q8TB01|Q8TB01_HUM/tr|B3KVX6|B3KVX6_HUM		5.4	1	3
	R14033_14_SAMPLE,12239	R.LALQALTEK.L	987.176	0.3715	2	1	2.3229	0.2328	918.1	3	13|16	sp|Q07065|CKAP4_HUMA/tr|Q6NWZ1|Q6NWZ1_HUM/tr|Q8TB01|Q8TB01_HUM/tr|B3KVX6|B3KVX6_HUM		6	1	3
	R14033_14_SAMPLE,10055	R.QREELGQGLQGVEQK.V	1699.85	-0.2676	2	1	3.0754	0.399	883.3	1	16|28	sp|Q07065|CKAP4_HUMA/tr|Q6NWZ1|Q6NWZ1_HUM/tr|Q8TB01|Q8TB01_HUM/tr|B3KVX6|B3KVX6_HUM		4.79	1	3
	R14033_14_SAMPLE,8161	R.RLEEELR.Q	945.056	0.8565	2	1	2.3252	0.1393	802.1	1	12|12	sp|Q07065|CKAP4_HUMA/tr|Q6NWZ1|Q6NWZ1_HUM/tr|Q8TB01|Q8TB01_HUM/tr|B3KVX6|B3KVX6_HUM		4.79	1	3
	R14033_14_SAMPLE,12500	R.SVGELPSTVESLQK.V	1474.64	-1.5593	2	1	2.5865	0.29	436.2	1	15|26	sp|Q07065|CKAP4_HUMA/tr|Q6NWZ1|Q6NWZ1_HUM/tr|Q8TB01|Q8TB01_HUM/tr|B3KVX6|B3KVX6_HUM		4.53	1	3
	R14033_14_SAMPLE,12548	R.SVGELPSTVESLQK.V	1474.64	-1.5803	2	1	2.8571	0.376	439.3	2	16|26	sp|Q07065|CKAP4_HUMA/tr|Q6NWZ1|Q6NWZ1_HUM/tr|Q8TB01|Q8TB01_HUM/tr|B3KVX6|B3KVX6_HUM		4.53	1	3
	R14033_14_SAMPLE,13178	R.TAVDSLVAYSVK.I	1253.43	0.7997	2	1	2.2773	0.3468	435.3	2	12|22	sp|Q07065|CKAP4_HUMA/tr|Q6NWZ1|Q6NWZ1_HUM/tr|Q8TB01|Q8TB01_HUM/tr|B3KVX6|B3KVX6_HUM		5.5	1	3
$4-1	sp|Q8N699|MYCT1_HUMAN Myc target protein 1 OS=Homo sapiens GN=MYCT1 PE=2 SV=1	54	9	0.3872	26592.6	9.88	sp|Q8N699|MYCT1_HUMAN Myc target protein 1 OS=Homo sapiens GN=MYCT1 PE=2 SV=1
	R14033_14_SAMPLE,15928	K.NYFSLAVLQR.D	1211.39	-1.7303	2	1	3.3513	0.445	1475.5	1	15|18	sp|Q8N699|MYCT1_HUMA/tr|E9PQ55|E9PQ55_HUM		8.75	1	1
	R14033_14_SAMPLE,15949	K.NYFSLAVLQR.D	1211.39	-1.6643	2	1	3.5036	0.2938	1728.4	1	16|18	sp|Q8N699|MYCT1_HUMA/tr|E9PQ55|E9PQ55_HUM		8.75	1	1
	R14033_14_SAMPLE,15969	K.NYFSLAVLQR.D	1211.39	0.2957	2	1	3.4187	0.4858	1364.5	1	15|18	sp|Q8N699|MYCT1_HUMA/tr|E9PQ55|E9PQ55_HUM		8.75	1	1
	R14033_14_SAMPLE,15990	K.NYFSLAVLQR.D	1211.39	0.3957	2	1	3.607	0.4848	1684.3	1	16|18	sp|Q8N699|MYCT1_HUMA/tr|E9PQ55|E9PQ55_HUM		8.75	1	1
	R14033_14_SAMPLE,16425	K.NYFSLAVLQR.D	1211.39	-0.7353	2	1	3.0284	0.3931	1005.4	1	15|18	sp|Q8N699|MYCT1_HUMA/tr|E9PQ55|E9PQ55_HUM		8.75	1	1
	R14033_14_SAMPLE,16503	K.NYFSLAVLQR.D	1211.39	0.2257	2	1	2.3041	0.3546	792.6	1	13|18	sp|Q8N699|MYCT1_HUMA/tr|E9PQ55|E9PQ55_HUM		8.75	1	1
	R14033_14_SAMPLE,16897	K.NYFSLAVLQR.D	1211.39	-0.6753	2	1	2.453	0.4349	1881.1	1	16|18	sp|Q8N699|MYCT1_HUMA/tr|E9PQ55|E9PQ55_HUM		8.75	1	1
	R14033_14_SAMPLE,16925	K.NYFSLAVLQR.D	1211.39	-0.4233	2	1	2.9372	0.4746	1371.3	1	15|18	sp|Q8N699|MYCT1_HUMA/tr|E9PQ55|E9PQ55_HUM		8.75	1	1
	R14033_14_SAMPLE,21353	K.NYFSLAVLQR.D	1211.39	-0.6273	2	1	2.5409	0.383	1010.8	1	13|18	sp|Q8N699|MYCT1_HUMA/tr|E9PQ55|E9PQ55_HUM		8.75	1	1
	R14033_14_SAMPLE,10868	R.ASAPISQWSSSR.R	1277.37	0.4164	2	1	2.2729	0.5035	942.3	1	15|22	sp|Q8N699|MYCT1_HUMA/tr|H0YDV5|H0YDV5_HUM/tr|D6Q1S4|D6Q1S4_HUM		9.8	1	1
	R14033_14_SAMPLE,11920	R.PDYWSSNSLR.V	1225.29	-0.712	2	1	2.3778	0.2797	1005.1	1	14|18	sp|Q8N699|MYCT1_HUMA/tr|H0YDV5|H0YDV5_HUM/tr|D6Q1S4|D6Q1S4_HUM		6.26	1	1
	R14033_14_SAMPLE,11926	R.PDYWSSNSLR.V	1225.29	0.946	2	1	3.528	0.2451	1473.6	1	17|18	sp|Q8N699|MYCT1_HUMA/tr|H0YDV5|H0YDV5_HUM/tr|D6Q1S4|D6Q1S4_HUM		6.26	1	1
	R14033_14_SAMPLE,11940 - 11941	R.PDYWSSNSLR.V	1225.29	0.255	2	1	2.8071	0.3763	1579.1	1	16|18	sp|Q8N699|MYCT1_HUMA/tr|H0YDV5|H0YDV5_HUM/tr|D6Q1S4|D6Q1S4_HUM		6.26	1	1
	R14033_14_SAMPLE,10573	R.QASLEQANSFPR.K	1348.45	0.2716	2	1	2.8922	0.5464	1210.1	1	17|22	sp|Q8N699|MYCT1_HUMA/tr|H0YDV5|H0YDV5_HUM/tr|D6Q1S4|D6Q1S4_HUM		6	1	1
	R14033_14_SAMPLE,10594 - 10595	R.QASLEQANSFPR.K	1348.45	-0.1954	2	1	3.3572	0.4988	999.3	1	16|22	sp|Q8N699|MYCT1_HUMA/tr|H0YDV5|H0YDV5_HUM/tr|D6Q1S4|D6Q1S4_HUM		6	1	1
	R14033_14_SAMPLE,10615	R.QASLEQANSFPR.K	1348.45	0.3016	2	1	2.9102	0.4896	1124.5	1	17|22	sp|Q8N699|MYCT1_HUMA/tr|H0YDV5|H0YDV5_HUM/tr|D6Q1S4|D6Q1S4_HUM		6	1	1
	R14033_14_SAMPLE,11035	R.QASLEQANSFPR.K	1348.45	0.5996	2	1	3.1104	0.4978	1515	1	18|22	sp|Q8N699|MYCT1_HUMA/tr|H0YDV5|H0YDV5_HUM/tr|D6Q1S4|D6Q1S4_HUM		6	1	1
	R14033_14_SAMPLE,11055	R.QASLEQANSFPR.K	1348.45	-1.1664	2	1	3.3886	0.5122	1094.7	1	16|22	sp|Q8N699|MYCT1_HUMA/tr|H0YDV5|H0YDV5_HUM/tr|D6Q1S4|D6Q1S4_HUM		6	1	1
	R14033_14_SAMPLE,11076	R.QASLEQANSFPR.K	1348.45	0.3306	2	1	3.2141	0.4445	1039.6	1	17|22	sp|Q8N699|MYCT1_HUMA/tr|H0YDV5|H0YDV5_HUM/tr|D6Q1S4|D6Q1S4_HUM		6	1	1
	R14033_14_SAMPLE,11097	R.QASLEQANSFPR.K	1348.45	0.0266	2	1	3.115	0.45	1402.9	1	17|22	sp|Q8N699|MYCT1_HUMA/tr|H0YDV5|H0YDV5_HUM/tr|D6Q1S4|D6Q1S4_HUM		6	1	1
	R14033_14_SAMPLE,11497 - 11498	R.QASLEQANSFPR.K	1348.45	-0.0164	2	1	3.0713	0.3605	862.3	1	14|22	sp|Q8N699|MYCT1_HUMA/tr|H0YDV5|H0YDV5_HUM/tr|D6Q1S4|D6Q1S4_HUM		6	1	1
	R14033_14_SAMPLE,11538	R.QASLEQANSFPR.K	1348.45	0.1236	2	1	2.9487	0.4645	948.5	1	14|22	sp|Q8N699|MYCT1_HUMA/tr|H0YDV5|H0YDV5_HUM/tr|D6Q1S4|D6Q1S4_HUM		6	1	1
	R14033_14_SAMPLE,12096	R.QASLEQANSFPR.K	1348.45	-1.4064	2	1	2.5288	0.2964	582.7	1	11|22	sp|Q8N699|MYCT1_HUMA/tr|H0YDV5|H0YDV5_HUM/tr|D6Q1S4|D6Q1S4_HUM		6	1	1
	R14033_14_SAMPLE,12131	R.QASLEQANSFPR.K	1348.45	0.2786	2	1	2.4564	0.497	680	1	12|22	sp|Q8N699|MYCT1_HUMA/tr|H0YDV5|H0YDV5_HUM/tr|D6Q1S4|D6Q1S4_HUM		6	1	1
	R14033_14_SAMPLE,12547	R.QASLEQANSFPR.K	1348.45	0.3396	2	1	2.3162	0.435	498.2	1	11|22	sp|Q8N699|MYCT1_HUMA/tr|H0YDV5|H0YDV5_HUM/tr|D6Q1S4|D6Q1S4_HUM		6	1	1
	R14033_14_SAMPLE,13860	R.RSNLSLASLTFQR.Q	1493.69	-1.1667	2	1	2.3584	0.4189	827.8	1	14|24	sp|Q8N699|MYCT1_HUMA/tr|H0YDV5|H0YDV5_HUM/tr|D6Q1S4|D6Q1S4_HUM		12	1	1
	R14033_14_SAMPLE,13892	R.RSNLSLASLTFQR.Q	1493.69	0.3413	2	1	4.137	0.4458	1320.5	1	17|24	sp|Q8N699|MYCT1_HUMA/tr|H0YDV5|H0YDV5_HUM/tr|D6Q1S4|D6Q1S4_HUM		12	1	1
	R14033_14_SAMPLE,13911	R.RSNLSLASLTFQR.Q	1493.69	0.9143	2	1	2.7988	0.3759	896.5	1	14|24	sp|Q8N699|MYCT1_HUMA/tr|H0YDV5|H0YDV5_HUM/tr|D6Q1S4|D6Q1S4_HUM		12	1	1
	R14033_14_SAMPLE,14629	R.SNLSLASLTFQR.Q	1337.51	0.5779	2	1	2.3577	0.3342	627.2	1	12|22	sp|Q8N699|MYCT1_HUMA/tr|H0YDV5|H0YDV5_HUM/tr|D6Q1S4|D6Q1S4_HUM		9.47	1	1
	R14033_14_SAMPLE,15066	R.SNLSLASLTFQR.Q	1337.51	-1.5071	2	1	3.71	0.4274	1060.3	1	16|22	sp|Q8N699|MYCT1_HUMA/tr|H0YDV5|H0YDV5_HUM/tr|D6Q1S4|D6Q1S4_HUM		9.47	1	1
	R14033_14_SAMPLE,15108	R.SNLSLASLTFQR.Q	1337.51	-1.5451	2	1	3.7205	0.5648	1382.4	1	18|22	sp|Q8N699|MYCT1_HUMA/tr|H0YDV5|H0YDV5_HUM/tr|D6Q1S4|D6Q1S4_HUM		9.47	1	1
	R14033_14_SAMPLE,15150	R.SNLSLASLTFQR.Q	1337.51	0.4109	2	1	2.9394	0.4733	1471	1	19|22	sp|Q8N699|MYCT1_HUMA/tr|H0YDV5|H0YDV5_HUM/tr|D6Q1S4|D6Q1S4_HUM		9.47	1	1
	R14033_14_SAMPLE,15173	R.SNLSLASLTFQR.Q	1337.51	1.0529	2	1	3.1011	0.4584	1018.9	1	18|22	sp|Q8N699|MYCT1_HUMA/tr|H0YDV5|H0YDV5_HUM/tr|D6Q1S4|D6Q1S4_HUM		9.47	1	1
	R14033_14_SAMPLE,15573	R.SNLSLASLTFQR.Q	1337.51	0.1149	2	1	2.8008	0.4963	886.4	1	15|22	sp|Q8N699|MYCT1_HUMA/tr|H0YDV5|H0YDV5_HUM/tr|D6Q1S4|D6Q1S4_HUM		9.47	1	1
	R14033_14_SAMPLE,15591	R.SNLSLASLTFQR.Q	1337.51	-0.9791	2	1	2.6959	0.4824	1155.9	1	17|22	sp|Q8N699|MYCT1_HUMA/tr|H0YDV5|H0YDV5_HUM/tr|D6Q1S4|D6Q1S4_HUM		9.47	1	1
	R14033_14_SAMPLE,15618	R.SNLSLASLTFQR.Q	1337.51	1.0469	2	1	2.7069	0.4829	731.7	1	15|22	sp|Q8N699|MYCT1_HUMA/tr|H0YDV5|H0YDV5_HUM/tr|D6Q1S4|D6Q1S4_HUM		9.47	1	1
	R14033_14_SAMPLE,15636	R.SNLSLASLTFQR.Q	1337.51	0.6609	2	1	2.8943	0.42	1006.4	1	17|22	sp|Q8N699|MYCT1_HUMA/tr|H0YDV5|H0YDV5_HUM/tr|D6Q1S4|D6Q1S4_HUM		9.47	1	1
	R14033_14_SAMPLE,16048	R.SNLSLASLTFQR.Q	1337.51	-0.0071	2	1	2.6842	0.3461	712	1	14|22	sp|Q8N699|MYCT1_HUMA/tr|H0YDV5|H0YDV5_HUM/tr|D6Q1S4|D6Q1S4_HUM		9.47	1	1
	R14033_14_SAMPLE,16054	R.SNLSLASLTFQR.Q	1337.51	-0.8081	2	1	2.8484	0.4293	1181.2	1	16|22	sp|Q8N699|MYCT1_HUMA/tr|H0YDV5|H0YDV5_HUM/tr|D6Q1S4|D6Q1S4_HUM		9.47	1	1
	R14033_14_SAMPLE,16056	R.SNLSLASLTFQR.Q	1337.51	1.2289	2	1	2.2671	0.3255	580.4	1	12|22	sp|Q8N699|MYCT1_HUMA/tr|H0YDV5|H0YDV5_HUM/tr|D6Q1S4|D6Q1S4_HUM		9.47	1	1
	R14033_14_SAMPLE,17106	R.SNLSLASLTFQR.Q	1337.51	0.3879	2	1	2.4299	0.5151	748	1	14|22	sp|Q8N699|MYCT1_HUMA/tr|H0YDV5|H0YDV5_HUM/tr|D6Q1S4|D6Q1S4_HUM		9.47	1	1
	R14033_14_SAMPLE,21433	R.SNLSLASLTFQR.Q	1337.51	-1.5801	2	1	2.2676	0.4424	387.2	1	11|22	sp|Q8N699|MYCT1_HUMA/tr|H0YDV5|H0YDV5_HUM/tr|D6Q1S4|D6Q1S4_HUM		9.47	1	1
	R14033_14_SAMPLE,21595	R.SNLSLASLTFQR.Q	1337.51	0.9459	2	1	3.0659	0.478	1008.4	1	16|22	sp|Q8N699|MYCT1_HUMA/tr|H0YDV5|H0YDV5_HUM/tr|D6Q1S4|D6Q1S4_HUM		9.47	1	1
	R14033_14_SAMPLE,21616	R.SNLSLASLTFQR.Q	1337.51	0.2059	2	1	2.8917	0.5718	1117.9	1	17|22	sp|Q8N699|MYCT1_HUMA/tr|H0YDV5|H0YDV5_HUM/tr|D6Q1S4|D6Q1S4_HUM		9.47	1	1
	R14033_14_SAMPLE,7264	R.SSYTHGLNR.T	1035.1	0.2306	2	1	2.3857	0.3903	800.3	1	14|16	sp|Q8N699|MYCT1_HUMA/tr|H0YDV5|H0YDV5_HUM/tr|D6Q1S4|D6Q1S4_HUM		8.49	1	1
	R14033_14_SAMPLE,7305	R.SSYTHGLNR.T	1035.1	0.4976	1	1	2.0579	0.2626	731.5	1	11|16	sp|Q8N699|MYCT1_HUMA/tr|H0YDV5|H0YDV5_HUM/tr|D6Q1S4|D6Q1S4_HUM		8.49	1	1
	R14033_14_SAMPLE,7738	R.SSYTHGLNR.T	1035.1	0.2746	2	1	2.5188	0.3679	926.4	1	14|16	sp|Q8N699|MYCT1_HUMA/tr|H0YDV5|H0YDV5_HUM/tr|D6Q1S4|D6Q1S4_HUM		8.49	1	1
	R14033_14_SAMPLE,8971	R.TQVYEGLCK.N	1098.22	-0.712	2	1	2.419	0.4676	709.7	1	12|16	sp|Q8N699|MYCT1_HUMA/tr|E9PQ55|E9PQ55_HUM		5.66	1	1
	R14033_14_SAMPLE,8981	R.TQVYEGLCK.N	1098.22	-1.589	2	1	2.3449	0.2863	499	1	11|16	sp|Q8N699|MYCT1_HUMA/tr|E9PQ55|E9PQ55_HUM		5.66	1	1
	R14033_14_SAMPLE,9816 - 9817	R.TQVYEGLCK.N	1098.22	0.573	2	1	2.2816	0.3927	747.7	1	14|16	sp|Q8N699|MYCT1_HUMA/tr|E9PQ55|E9PQ55_HUM		5.66	1	1
	R14033_14_SAMPLE,13323 - 13324	R.VGLSTPPPPAYESIIK.A	1669.94	0.1017	2	1	2.6082	0.3317	535.5	1	16|30	sp|Q8N699|MYCT1_HUMA/tr|H0YDV5|H0YDV5_HUM/tr|D6Q1S4|D6Q1S4_HUM		5.97	1	1
	R14033_14_SAMPLE,14520	R.VGLSTPPPPAYESIIK.A	1669.94	0.3227	2	1	2.3347	0.4529	900.7	1	21|30	sp|Q8N699|MYCT1_HUMA/tr|H0YDV5|H0YDV5_HUM/tr|D6Q1S4|D6Q1S4_HUM		5.97	1	1
	R14033_14_SAMPLE,14940	R.VGLSTPPPPAYESIIK.A	1669.94	-0.8323	2	1	2.564	0.4423	502.7	1	15|30	sp|Q8N699|MYCT1_HUMA/tr|H0YDV5|H0YDV5_HUM/tr|D6Q1S4|D6Q1S4_HUM		5.97	1	1
	R14033_14_SAMPLE,21307	R.VGLSTPPPPAYESIIK.A	1669.94	0.2167	2	1	2.4797	0.4459	523	1	16|30	sp|Q8N699|MYCT1_HUMA/tr|H0YDV5|H0YDV5_HUM/tr|D6Q1S4|D6Q1S4_HUM		5.97	1	1
$5-1	sp|P08238|HS90B_HUMAN Heat shock protein HSP 90-beta OS=Homo sapiens GN=HSP90AB1 PE=1 SV=4	16	7	0.1188	83264.4	4.97	sp|P08238|HS90B_HUMAN Heat shock protein HSP 90-beta OS=Homo sapiens GN=HSP90AB1 PE=1 SV=4
$5-2	tr|B4DGL0|B4DGL0_HUMAN cDNA FLJ53619, highly similar to Heat shock protein HSP 90-beta OS=Homo sapiens PE=2 SV=1	16	7	0.1204	82170.1	4.98	tr|B4DGL0|B4DGL0_HUMAN cDNA FLJ53619, highly similar to Heat shock protein HSP 90-beta OS=Homo sapiens PE=2 SV=1
$5-3	tr|B4DMA2|B4DMA2_HUMAN cDNA FLJ54023, highly similar to Heat shock protein HSP 90-beta OS=Homo sapiens PE=2 SV=1	16	7	0.1254	79195	4.95	tr|B4DMA2|B4DMA2_HUMAN cDNA FLJ54023, highly similar to Heat shock protein HSP 90-beta OS=Homo sapiens PE=2 SV=1
	R14033_14_SAMPLE,13773	K.ADLINNLGTIAK.F	1243.43	0.475	2	1	2.5315	0.3889	876.4	1	15|22	sp|Q58FF8|H90B2_HUMA/sp|Q14568|HS902_HUMA/sp|P08238|HS90B_HUMA/sp|P07900|HS90A_HUMA/tr|Q6PK50|Q6PK50_HUM/tr|Q2VPJ6|Q2VPJ6_HUM/tr|Q86SX1|Q86SX1_HUM/tr|B4DTA5|B4DTA5_HUM/tr|B4DGL0|B4DGL0_HUM/tr|Q8TBA7|Q8TBA7_HUM/tr|K9JA46|K9JA46_HUM/tr|O14942|O14942_HUM/tr|B4DMA2|B4DMA2_HUM		5.88	1	3
	R14033_14_SAMPLE,13835	K.ADLINNLGTIAK.F	1243.43	-0.363	2	1	3.0304	0.4708	1271.7	1	18|22	sp|Q58FF8|H90B2_HUMA/sp|Q14568|HS902_HUMA/sp|P08238|HS90B_HUMA/sp|P07900|HS90A_HUMA/tr|Q6PK50|Q6PK50_HUM/tr|Q2VPJ6|Q2VPJ6_HUM/tr|Q86SX1|Q86SX1_HUM/tr|B4DTA5|B4DTA5_HUM/tr|B4DGL0|B4DGL0_HUM/tr|Q8TBA7|Q8TBA7_HUM/tr|K9JA46|K9JA46_HUM/tr|O14942|O14942_HUM/tr|B4DMA2|B4DMA2_HUM		5.88	1	3
	R14033_14_SAMPLE,11184	K.SIYYITGESK.E	1161.29	0.3971	2	1	2.2608	0.4227	1183.8	1	13|18	sp|Q58FF8|H90B2_HUMA/sp|P08238|HS90B_HUMA/tr|B4DGL0|B4DGL0_HUM/tr|Q9H6X9|Q9H6X9_HUM/tr|A8K3W9|A8K3W9_HUM/tr|B4DMA2|B4DMA2_HUM		5.72	1	3
	R14033_14_SAMPLE,11224	K.SIYYITGESK.E	1161.29	0.2981	2	1	2.2581	0.3468	780.7	1	12|18	sp|Q58FF8|H90B2_HUMA/sp|P08238|HS90B_HUMA/tr|B4DGL0|B4DGL0_HUM/tr|Q9H6X9|Q9H6X9_HUM/tr|A8K3W9|A8K3W9_HUM/tr|B4DMA2|B4DMA2_HUM		5.72	1	3
	R14033_14_SAMPLE,13183	K.SLTNDWEDHLAVK.H	1528.65	-1.8009	2	1	2.7474	0.4888	998.4	1	15|24	sp|P08238|HS90B_HUMA/sp|P07900|HS90A_HUMA/tr|Q86U12|Q86U12_HUM/tr|Q6PK50|Q6PK50_HUM/tr|Q2VPJ6|Q2VPJ6_HUM/tr|B4DGL0|B4DGL0_HUM/tr|Q96HX7|Q96HX7_HUM/tr|Q8TBA7|Q8TBA7_HUM/tr|K9JA46|K9JA46_HUM/tr|O75322|O75322_HUM/tr|B4DMA2|B4DMA2_HUM		4.53	1	3
	R14033_14_SAMPLE,13198	K.SLTNDWEDHLAVK.H	1528.65	0.9471	2	1	3.0542	0.4896	1353.7	1	18|24	sp|P08238|HS90B_HUMA/sp|P07900|HS90A_HUMA/tr|Q86U12|Q86U12_HUM/tr|Q6PK50|Q6PK50_HUM/tr|Q2VPJ6|Q2VPJ6_HUM/tr|B4DGL0|B4DGL0_HUM/tr|Q96HX7|Q96HX7_HUM/tr|Q8TBA7|Q8TBA7_HUM/tr|K9JA46|K9JA46_HUM/tr|O75322|O75322_HUM/tr|B4DMA2|B4DMA2_HUM		4.53	1	3
	R14033_14_SAMPLE,13219	K.SLTNDWEDHLAVK.H	1528.65	0.3211	2	1	2.7573	0.2618	617.6	1	14|24	sp|P08238|HS90B_HUMA/sp|P07900|HS90A_HUMA/tr|Q86U12|Q86U12_HUM/tr|Q6PK50|Q6PK50_HUM/tr|Q2VPJ6|Q2VPJ6_HUM/tr|B4DGL0|B4DGL0_HUM/tr|Q96HX7|Q96HX7_HUM/tr|Q8TBA7|Q8TBA7_HUM/tr|K9JA46|K9JA46_HUM/tr|O75322|O75322_HUM/tr|B4DMA2|B4DMA2_HUM		4.53	1	3
	R14033_14_SAMPLE,9131	K.YIDQEELNK.T	1152.24	0.5561	2	1	2.3395	0.1829	787.5	3	14|16	sp|Q58FF8|H90B2_HUMA/sp|Q14568|HS902_HUMA/sp|P08238|HS90B_HUMA/sp|P07900|HS90A_HUMA/tr|Q86U12|Q86U12_HUM/tr|Q6PK50|Q6PK50_HUM/tr|Q2VPJ6|Q2VPJ6_HUM/tr|B4DGL0|B4DGL0_HUM/tr|Q8TBA7|Q8TBA7_HUM/tr|K9JA46|K9JA46_HUM/tr|O75322|O75322_HUM/tr|B4DMA2|B4DMA2_HUM		4.14	1	3
	R14033_14_SAMPLE,13764	R.GVVDSEDIPLNLSR.E ! R.GVVDSEDLPLNISR.E	1514.66	0.3529	2	1	3.4145	0.4127	1053.6	1	19|26	sp|Q12931|TRAP1_HUMA/tr|I3L0K7|I3L0K7_HUM/tr|Q53G55|Q53G55_HUM/tr|F5H897|F5H897_HUM/tr|I3L239|I3L239_HUM/tr|B4DR68|B4DR68_HUM/tr|Q9BV61|Q9BV61_HUM/tr|Q8N9Z3|Q8N9Z3_HUM/tr|Q53FS6|Q53FS6_HUM ! sp|P08238|HS90B_HUMA/sp|P07900|HS90A_HUMA/tr|Q86U12|Q86U12_HUM/tr|Q2VPJ6|Q2VPJ6_HUM/tr|B4DGL0|B4DGL0_HUM/tr|Q96HX7|Q96HX7_HUM/tr|Q8TBA7|Q8TBA7_HUM/tr|K9JA46|K9JA46_HUM/tr|Q9H6X9|Q9H6X9_HUM/tr|A8K3W9|A8K3W9_HU…		4.03	1	3
	R14033_14_SAMPLE,13788	R.GVVDSEDIPLNLSR.E ! R.GVVDSEDLPLNISR.E	1514.66	0.8359	2	1	3.5194	0.4119	1257.7	1	20|26	sp|Q12931|TRAP1_HUMA/tr|I3L0K7|I3L0K7_HUM/tr|Q53G55|Q53G55_HUM/tr|F5H897|F5H897_HUM/tr|I3L239|I3L239_HUM/tr|B4DR68|B4DR68_HUM/tr|Q9BV61|Q9BV61_HUM/tr|Q8N9Z3|Q8N9Z3_HUM/tr|Q53FS6|Q53FS6_HUM ! sp|P08238|HS90B_HUMA/sp|P07900|HS90A_HUMA/tr|Q86U12|Q86U12_HUM/tr|Q2VPJ6|Q2VPJ6_HUM/tr|B4DGL0|B4DGL0_HUM/tr|Q96HX7|Q96HX7_HUM/tr|Q8TBA7|Q8TBA7_HUM/tr|K9JA46|K9JA46_HUM/tr|Q9H6X9|Q9H6X9_HUM/tr|A8K3W9|A8K3W9_HU…		4.03	1	3
	R14033_14_SAMPLE,13149	R.NPDDITQEEYGEFYK.S	1848.9	0.6276	2	1	2.9686	0.3127	1601.6	1	19|28	sp|P08238|HS90B_HUMA/tr|Q6PK50|Q6PK50_HUM/tr|B4DGL0|B4DGL0_HUM/tr|B4DMA2|B4DMA2_HUM		3.83	1	3
	R14033_14_SAMPLE,13159	R.NPDDITQEEYGEFYK.S	1848.9	-0.4104	2	1	2.8191	0.2902	1377.9	1	18|28	sp|P08238|HS90B_HUMA/tr|Q6PK50|Q6PK50_HUM/tr|B4DGL0|B4DGL0_HUM/tr|B4DMA2|B4DMA2_HUM		3.83	1	3
	R14033_14_SAMPLE,13224	R.NPDDITQEEYGEFYK.S	1848.9	1.0516	2	1	3.3678	0.4582	1023.3	1	18|28	sp|P08238|HS90B_HUMA/tr|Q6PK50|Q6PK50_HUM/tr|B4DGL0|B4DGL0_HUM/tr|B4DMA2|B4DMA2_HUM		3.83	1	3
	R14033_14_SAMPLE,12830	R.TLTIVDTGIGM*TK.A ! R.TLTLVDTGIGM*TK.A	1366.61	1.1057	2	1	2.5913	0.3546	836.9	1	15|24	sp|Q58FG1|HS904_HUMA/sp|P07900|HS90A_HUMA/tr|Q2VPJ6|Q2VPJ6_HUM/tr|Q86SX1|Q86SX1_HUM/tr|B4DTA5|B4DTA5_HUM/tr|G3V2J8|G3V2J8_HUM/tr|K9JA46|K9JA46_HUM ! sp|P08238|HS90B_HUMA/tr|Q6PK50|Q6PK50_HUM/tr|B4DGL0|B4DGL0_HUM/tr|O14942|O14942_HUM/tr|B4DMA2|B4DMA2_HUM		5.5	1	3
	R14033_14_SAMPLE,12852	R.TLTIVDTGIGM*TK.A ! R.TLTLVDTGIGM*TK.A	1366.61	-0.5973	2	1	2.9921	0.4956	1187.8	1	16|24	sp|Q58FG1|HS904_HUMA/sp|P07900|HS90A_HUMA/tr|Q2VPJ6|Q2VPJ6_HUM/tr|Q86SX1|Q86SX1_HUM/tr|B4DTA5|B4DTA5_HUM/tr|G3V2J8|G3V2J8_HUM/tr|K9JA46|K9JA46_HUM ! sp|P08238|HS90B_HUMA/tr|Q6PK50|Q6PK50_HUM/tr|B4DGL0|B4DGL0_HUM/tr|O14942|O14942_HUM/tr|B4DMA2|B4DMA2_HUM		5.5	1	3
	R14033_14_SAMPLE,12888	R.TLTIVDTGIGM*TK.A ! R.TLTLVDTGIGM*TK.A	1366.61	0.7437	2	1	2.9246	0.4941	943.2	1	15|24	sp|Q58FG1|HS904_HUMA/sp|P07900|HS90A_HUMA/tr|Q2VPJ6|Q2VPJ6_HUM/tr|Q86SX1|Q86SX1_HUM/tr|B4DTA5|B4DTA5_HUM/tr|G3V2J8|G3V2J8_HUM/tr|K9JA46|K9JA46_HUM ! sp|P08238|HS90B_HUMA/tr|Q6PK50|Q6PK50_HUM/tr|B4DGL0|B4DGL0_HUM/tr|O14942|O14942_HUM/tr|B4DMA2|B4DMA2_HUM		5.5	1	3
$6-1	sp|P26641|EF1G_HUMAN Elongation factor 1-gamma OS=Homo sapiens GN=EEF1G PE=1 SV=3	9	5	0.1373	50118.9	6.25	sp|P26641|EF1G_HUMAN Elongation factor 1-gamma OS=Homo sapiens GN=EEF1G PE=1 SV=3
$6-2	tr|B4DTG2|B4DTG2_HUMAN Elongation factor 1-gamma OS=Homo sapiens GN=EEF1G PE=2 SV=1	9	5	0.1232	56150	7.6	tr|B4DTG2|B4DTG2_HUMAN Elongation factor 1-gamma OS=Homo sapiens GN=EEF1G PE=2 SV=1
$6-3	tr|Q53YD7|Q53YD7_HUMAN EEF1G protein OS=Homo sapiens GN=EEF1G PE=2 SV=1	9	5	0.1373	50118.9	6.25	tr|Q53YD7|Q53YD7_HUMAN EEF1G protein OS=Homo sapiens GN=EEF1G PE=2 SV=1
	R14033_14_SAMPLE,13167	K.STFVLDEFKR.K	1242.41	0.7326	2	1	2.2258	0.2447	477.4	3	10|18	sp|P26641|EF1G_HUMAN/tr|B4DTG2|B4DTG2_HUM/tr|Q53YD7|Q53YD7_HUM/tr|B4DUP0|B4DUP0_HUM		5.79	1	3
	R14033_14_SAMPLE,15477	R.EYFSWEGAFQHVGK.A	1685.82	0.4914	2	1	2.6979	0.4694	1244.6	1	17|26	sp|P26641|EF1G_HUMAN/tr|B4DTG2|B4DTG2_HUM/tr|Q53YD7|Q53YD7_HUM/tr|B4DUP0|B4DUP0_HUM		5.4	1	3
	R14033_14_SAMPLE,15509	R.EYFSWEGAFQHVGK.A	1685.82	-0.4016	2	1	2.5126	0.4582	1374.3	1	17|26	sp|P26641|EF1G_HUMAN/tr|B4DTG2|B4DTG2_HUM/tr|Q53YD7|Q53YD7_HUM/tr|B4DUP0|B4DUP0_HUM		5.4	1	3
	R14033_14_SAMPLE,15530	R.EYFSWEGAFQHVGK.A	1685.82	0.3084	2	1	2.3153	0.4543	1219.9	1	16|26	sp|P26641|EF1G_HUMAN/tr|B4DTG2|B4DTG2_HUM/tr|Q53YD7|Q53YD7_HUM/tr|B4DUP0|B4DUP0_HUM		5.4	1	3
	R14033_14_SAMPLE,17506	R.ILGLLDAYLK.T	1119.38	0.3456	2	1	2.5827	0.4124	906.5	1	14|18	sp|P26641|EF1G_HUMAN/tr|B4DTG2|B4DTG2_HUM/tr|Q53YD7|Q53YD7_HUM/tr|B4DUK7|B4DUK7_HUM/tr|B4DUP0|B4DUP0_HUM		5.84	1	3
	R14033_14_SAMPLE,17526	R.ILGLLDAYLK.T	1119.38	0.1926	2	1	3.0467	0.3072	1089.1	1	16|18	sp|P26641|EF1G_HUMAN/tr|B4DTG2|B4DTG2_HUM/tr|Q53YD7|Q53YD7_HUM/tr|B4DUK7|B4DUK7_HUM/tr|B4DUP0|B4DUP0_HUM		5.84	1	3
	R14033_14_SAMPLE,9993	R.KLDPGSEETQTLVR.E	1573.73	0.4373	2	1	3.5905	0.5515	752.9	1	16|26	sp|P26641|EF1G_HUMAN/tr|B4DTG2|B4DTG2_HUM/tr|Q53YD7|Q53YD7_HUM/tr|B4DUP0|B4DUP0_HUM		4.68	1	3
	R14033_14_SAMPLE,10013 - 10014	R.KLDPGSEETQTLVR.E	1573.73	0.3633	2	1	3.0994	0.4336	678.8	2	16|26	sp|P26641|EF1G_HUMAN/tr|B4DTG2|B4DTG2_HUM/tr|Q53YD7|Q53YD7_HUM/tr|B4DUP0|B4DUP0_HUM		4.68	1	3
	R14033_14_SAMPLE,16448	R.WFLTCINQPQFR.A	1610.83	-1.5922	2	1	2.9052	0.3248	520.5	1	13|22	sp|P26641|EF1G_HUMAN/tr|B4DTG2|B4DTG2_HUM/tr|Q53YD7|Q53YD7_HUM		8.25	1	3
$7-1	sp|Q92499|DDX1_HUMAN ATP-dependent RNA helicase DDX1 OS=Homo sapiens GN=DDX1 PE=1 SV=2	5	4	0.0811	82432	6.8	sp|Q92499|DDX1_HUMAN ATP-dependent RNA helicase DDX1 OS=Homo sapiens GN=DDX1 PE=1 SV=2
$7-2	tr|A3RJH1|A3RJH1_HUMAN ATP-dependent RNA helicase DDX1 OS=Homo sapiens GN=DDX1 PE=2 SV=1	5	4	0.0811	82432	6.8	tr|A3RJH1|A3RJH1_HUMAN ATP-dependent RNA helicase DDX1 OS=Homo sapiens GN=DDX1 PE=2 SV=1
$7-3	tr|B4DME8|B4DME8_HUMAN cDNA FLJ57326, highly similar to ATP-dependent RNA helicase DDX1 (EC 3.6.1.-) OS=Homo sapiens PE=2 SV=1	5	4	0.098	68712.3	7.6	tr|B4DME8|B4DME8_HUMAN cDNA FLJ57326, highly similar to ATP-dependent RNA helicase DDX1 (EC 3.6.1.-) OS=Homo sapiens PE=2 SV=1
$7-4	tr|F1T0B3|F1T0B3_HUMAN ATP-dependent RNA helicase DDX1 OS=Homo sapiens GN=DDX1 PE=2 SV=1	5	4	0.091	73915.3	8.01	tr|F1T0B3|F1T0B3_HUMAN ATP-dependent RNA helicase DDX1 OS=Homo sapiens GN=DDX1 PE=2 SV=1
	R14033_14_SAMPLE,13636	K.FGFGFGGTGK.K	975.082	-1.2132	2	1	2.229	0.431	786.6	1	14|18	sp|Q92499|DDX1_HUMAN/tr|A3RJH1|A3RJH1_HUM/tr|B4DP70|B4DP70_HUM/tr|B4DME8|B4DME8_HUM/tr|F1T0B3|F1T0B3_HUM/tr|B4DPN6|B4DPN6_HUM		8.75	1	4
	R14033_14_SAMPLE,16618	K.GHVDILAPTVQELAALEK.E	1905.18	0.3736	2	1	2.3208	0.4403	473.5	1	14|34	sp|Q92499|DDX1_HUMAN/tr|A3RJH1|A3RJH1_HUM/tr|B4DME8|B4DME8_HUM/tr|F1T0B3|F1T0B3_HUM		4.65	1	4
	R14033_14_SAMPLE,11415	R.ELAEQTLNNIK.Q	1273.42	-0.439	2	1	2.365	0.1984	817	2	13|20	sp|Q92499|DDX1_HUMAN/tr|A3RJH1|A3RJH1_HUM/tr|B4DP70|B4DP70_HUM/tr|B4DME8|B4DME8_HUM/tr|F1T0B3|F1T0B3_HUM/tr|B4DPN6|B4DPN6_HUM		4.53	1	4
	R14033_14_SAMPLE,20655	R.FLVLDEADGLLSQGYSDFINR.M	2373.6	0.995	2	1	2.7228	0.4443	843.4	1	18|40	sp|Q92499|DDX1_HUMAN/tr|A3RJH1|A3RJH1_HUM/tr|B4DP70|B4DP70_HUM/tr|B4DME8|B4DME8_HUM/tr|F1T0B3|F1T0B3_HUM/tr|B4DPN6|B4DPN6_HUM		3.84	1	4
	R14033_14_SAMPLE,20695	R.FLVLDEADGLLSQGYSDFINR.M	2373.6	1.67	2	1	2.8083	0.4439	745.9	1	19|40	sp|Q92499|DDX1_HUMAN/tr|A3RJH1|A3RJH1_HUM/tr|B4DP70|B4DP70_HUM/tr|B4DME8|B4DME8_HUM/tr|F1T0B3|F1T0B3_HUM/tr|B4DPN6|B4DPN6_HUM		3.84	1	4
$8-1	sp|P49368|TCPG_HUMAN T-complex protein 1 subunit gamma OS=Homo sapiens GN=CCT3 PE=1 SV=4	6	3	0.0642	60533.8	6.1	sp|P49368|TCPG_HUMAN T-complex protein 1 subunit gamma OS=Homo sapiens GN=CCT3 PE=1 SV=4
$8-2	tr|B4DUR8|B4DUR8_HUMAN T-complex protein 1 subunit gamma OS=Homo sapiens GN=CCT3 PE=2 SV=1	6	3	0.07	55674.2	5.47	tr|B4DUR8|B4DUR8_HUMAN T-complex protein 1 subunit gamma OS=Homo sapiens GN=CCT3 PE=2 SV=1
$8-3	tr|Q2TU64|Q2TU64_HUMAN PIG48 OS=Homo sapiens PE=2 SV=1	6	3	0.0642	60578.8	5.99	tr|Q2TU64|Q2TU64_HUMAN PIG48 OS=Homo sapiens PE=2 SV=1
$8-4	tr|Q59H77|Q59H77_HUMAN Chaperonin containing TCP1, subunit 3 (Gamma) variant (Fragment) OS=Homo sapiens PE=2 SV=1	6	3	0.0607	63576.2	6.05	tr|Q59H77|Q59H77_HUMAN Chaperonin containing TCP1, subunit 3 (Gamma) variant (Fragment) OS=Homo sapiens PE=2 SV=1
$8-5	tr|B3KX11|B3KX11_HUMAN cDNA FLJ44436 fis, clone UTERU2019706, highly similar to T-complex protein 1 subunit gamma OS=Homo sapiens PE=2 SV=1	6	3	0.067	57945.8	6.51	tr|B3KX11|B3KX11_HUMAN cDNA FLJ44436 fis, clone UTERU2019706, highly similar to T-complex protein 1 subunit gamma OS=Homo sapiens PE=2 SV=1
	R14033_14_SAMPLE,13663	K.IPGGIIEDSCVLR.G	1429.64	0.3457	2	1	2.282	0.3425	1150.7	1	16|24	sp|P49368|TCPG_HUMAN/tr|B4DUR8|B4DUR8_HUM/tr|E9PQ35|E9PQ35_HUM/tr|Q2TU64|Q2TU64_HUM/tr|Q59H77|Q59H77_HUM/tr|B3KX11|B3KX11_HUM/tr|Q5SZX6|Q5SZX6_HUM/tr|E9PRC8|E9PRC8_HUM		4.37	1	5
	R14033_14_SAMPLE,13671	K.IPGGIIEDSCVLR.G	1429.64	1.9087	2	1	2.8116	0.4177	760.4	1	13|24	sp|P49368|TCPG_HUMAN/tr|B4DUR8|B4DUR8_HUM/tr|E9PQ35|E9PQ35_HUM/tr|Q2TU64|Q2TU64_HUM/tr|Q59H77|Q59H77_HUM/tr|B3KX11|B3KX11_HUM/tr|Q5SZX6|Q5SZX6_HUM/tr|E9PRC8|E9PRC8_HUM		4.37	1	5
	R14033_14_SAMPLE,15742	K.TAVETAVLLLR.I	1186.43	0.9026	2	1	3.1715	0.3716	1558.7	1	17|20	sp|P49368|TCPG_HUMAN/tr|B4DUR8|B4DUR8_HUM/tr|Q2TU64|Q2TU64_HUM/tr|Q59H77|Q59H77_HUM/tr|B3KX11|B3KX11_HUM		5.66	1	5
	R14033_14_SAMPLE,13101	R.AVAQALEVIPR.T	1167.38	-0.6796	2	1	3.2454	0.3434	1837.8	1	17|20	sp|P49368|TCPG_HUMAN/tr|B4DUR8|B4DUR8_HUM/tr|Q2TU64|Q2TU64_HUM/tr|Q59H77|Q59H77_HUM/tr|B3KX11|B3KX11_HUM		6.05	1	5
	R14033_14_SAMPLE,13137	R.AVAQALEVIPR.T	1167.38	0.8394	2	1	3.18	0.3616	1222.8	1	16|20	sp|P49368|TCPG_HUMAN/tr|B4DUR8|B4DUR8_HUM/tr|Q2TU64|Q2TU64_HUM/tr|Q59H77|Q59H77_HUM/tr|B3KX11|B3KX11_HUM		6.05	1	5
	R14033_14_SAMPLE,13157	R.AVAQALEVIPR.T	1167.38	0.3284	2	1	3.2558	0.4166	1390.8	1	16|20	sp|P49368|TCPG_HUMAN/tr|B4DUR8|B4DUR8_HUM/tr|Q2TU64|Q2TU64_HUM/tr|Q59H77|Q59H77_HUM/tr|B3KX11|B3KX11_HUM		6.05	1	5
$9-1	sp|Q8IWX8|CHERP_HUMAN Calcium homeostasis endoplasmic reticulum protein OS=Homo sapiens GN=CHERP PE=1 SV=3	4	2	0.0273	103703	9.15	sp|Q8IWX8|CHERP_HUMAN Calcium homeostasis endoplasmic reticulum protein OS=Homo sapiens GN=CHERP PE=1 SV=3
$9-2	tr|J3QK89|J3QK89_HUMAN Calcium homeostasis endoplasmic reticulum protein OS=Homo sapiens GN=CHERP PE=2 SV=1	4	2	0.027	104934	9.26	tr|J3QK89|J3QK89_HUMAN Calcium homeostasis endoplasmic reticulum protein OS=Homo sapiens GN=CHERP PE=2 SV=1
	R14033_14_SAMPLE,13103	K.GVGVALDDPYENYR.R	1568.67	0.3051	2	1	2.6641	0.327	585.4	2	14|26	sp|Q8IWX8|CHERP_HUMA/tr|J3QK89|J3QK89_HUM/tr|B4DL82|B4DL82_HUM/tr|Q59ET1|Q59ET1_HUM/tr|B4DPM4|B4DPM4_HUM		4.03	1	2
	R14033_14_SAMPLE,13142	K.GVGVALDDPYENYR.R	1568.67	0.3711	2	1	2.2723	0.1505	726.7	1	14|26	sp|Q8IWX8|CHERP_HUMA/tr|J3QK89|J3QK89_HUM/tr|B4DL82|B4DL82_HUM/tr|Q59ET1|Q59ET1_HUM/tr|B4DPM4|B4DPM4_HUM		4.03	1	2
	R14033_14_SAMPLE,11170	R.ITADGAHFELR.L	1230.35	0.0959	2	1	2.9963	0.3838	1878.4	1	17|20	sp|Q8IWX8|CHERP_HUMA/tr|J3QK89|J3QK89_HUM		5.32	1	2
	R14033_14_SAMPLE,11208	R.ITADGAHFELR.L	1230.35	0.7609	2	1	2.7485	0.3127	1886.7	1	17|20	sp|Q8IWX8|CHERP_HUMA/tr|J3QK89|J3QK89_HUM		5.32	1	2
$10-1	sp|P68104|EF1A1_HUMAN Elongation factor 1-alpha 1 OS=Homo sapiens GN=EEF1A1 PE=1 SV=1	4	2	0.0498	50140.7	9.1	sp|P68104|EF1A1_HUMAN Elongation factor 1-alpha 1 OS=Homo sapiens GN=EEF1A1 PE=1 SV=1
$10-2	sp|Q5VTE0|EF1A3_HUMAN Putative elongation factor 1-alpha-like 3 OS=Homo sapiens GN=EEF1A1P5 PE=5 SV=1	4	2	0.0498	50184.8	9.15	sp|Q5VTE0|EF1A3_HUMAN Putative elongation factor 1-alpha-like 3 OS=Homo sapiens GN=EEF1A1P5 PE=5 SV=1
$10-3	tr|Q16577|Q16577_HUMAN Elongation factor 1-alpha OS=Homo sapiens GN=PTI-1 PE=2 SV=1	4	2	0.0578	42824.2	8.54	tr|Q16577|Q16577_HUMAN Elongation factor 1-alpha OS=Homo sapiens GN=PTI-1 PE=2 SV=1
$10-4	tr|Q6IPS9|Q6IPS9_HUMAN Elongation factor 1-alpha OS=Homo sapiens GN=EEF1A1 PE=2 SV=1	4	2	0.0498	50140.7	9.1	tr|Q6IPS9|Q6IPS9_HUMAN Elongation factor 1-alpha OS=Homo sapiens GN=EEF1A1 PE=2 SV=1
$10-5	tr|Q9NZS6|Q9NZS6_HUMAN Elongation factor 1-alpha (Fragment) OS=Homo sapiens PE=2 SV=1	4	2	0.054	46269.1	9.08	tr|Q9NZS6|Q9NZS6_HUMAN Elongation factor 1-alpha (Fragment) OS=Homo sapiens PE=2 SV=1
$10-6	tr|Q6IPN6|Q6IPN6_HUMAN Elongation factor 1-alpha OS=Homo sapiens GN=EEF1A1 PE=2 SV=1	4	2	0.0498	50122.7	9.1	tr|Q6IPN6|Q6IPN6_HUMAN Elongation factor 1-alpha OS=Homo sapiens GN=EEF1A1 PE=2 SV=1
$10-7	tr|Q6IQ15|Q6IQ15_HUMAN EEF1A1 protein OS=Homo sapiens GN=EEF1A1 PE=2 SV=1	4	2	0.0522	47869.1	9.12	tr|Q6IQ15|Q6IQ15_HUMAN EEF1A1 protein OS=Homo sapiens GN=EEF1A1 PE=2 SV=1
$10-8	tr|A8K9C4|A8K9C4_HUMAN Elongation factor 1-alpha OS=Homo sapiens PE=2 SV=1	4	2	0.0498	50200.8	9.1	tr|A8K9C4|A8K9C4_HUMAN Elongation factor 1-alpha OS=Homo sapiens PE=2 SV=1
$10-9	tr|Q53G85|Q53G85_HUMAN Elongation factor 1-alpha (Fragment) OS=Homo sapiens PE=2 SV=1	4	2	0.0498	50112.6	9.1	tr|Q53G85|Q53G85_HUMAN Elongation factor 1-alpha (Fragment) OS=Homo sapiens PE=2 SV=1
$10-10	tr|Q53GE9|Q53GE9_HUMAN Elongation factor 1-alpha (Fragment) OS=Homo sapiens PE=2 SV=1	4	2	0.0498	50110.7	9.1	tr|Q53GE9|Q53GE9_HUMAN Elongation factor 1-alpha (Fragment) OS=Homo sapiens PE=2 SV=1
$10-11	tr|Q53GA1|Q53GA1_HUMAN Elongation factor 1-alpha (Fragment) OS=Homo sapiens PE=2 SV=1	4	2	0.0498	50110.7	9.1	tr|Q53GA1|Q53GA1_HUMAN Elongation factor 1-alpha (Fragment) OS=Homo sapiens PE=2 SV=1
$10-12	tr|Q96RE1|Q96RE1_HUMAN Elongation factor 1-alpha OS=Homo sapiens GN=EEF1A1L14 PE=2 SV=1	4	2	0.0578	43024.5	8.94	tr|Q96RE1|Q96RE1_HUMAN Elongation factor 1-alpha OS=Homo sapiens GN=EEF1A1L14 PE=2 SV=1
$10-13	tr|B4DNE0|B4DNE0_HUMAN cDNA FLJ52573, highly similar to Elongation factor 1-alpha 1 OS=Homo sapiens PE=2 SV=1	4	2	0.0582	42596.1	9.12	tr|B4DNE0|B4DNE0_HUMAN cDNA FLJ52573, highly similar to Elongation factor 1-alpha 1 OS=Homo sapiens PE=2 SV=1
$10-14	tr|Q53HQ7|Q53HQ7_HUMAN Elongation factor 1-alpha (Fragment) OS=Homo sapiens PE=2 SV=1	4	2	0.0498	50198.7	9.04	tr|Q53HQ7|Q53HQ7_HUMAN Elongation factor 1-alpha (Fragment) OS=Homo sapiens PE=2 SV=1
$10-15	tr|Q53HM9|Q53HM9_HUMAN Elongation factor 1-alpha (Fragment) OS=Homo sapiens PE=2 SV=1	4	2	0.0498	50141.6	8.98	tr|Q53HM9|Q53HM9_HUMAN Elongation factor 1-alpha (Fragment) OS=Homo sapiens PE=2 SV=1
$10-16	tr|Q6IPT9|Q6IPT9_HUMAN Elongation factor 1-alpha OS=Homo sapiens GN=EEF1A1 PE=2 SV=1	4	2	0.0498	50184.7	9.14	tr|Q6IPT9|Q6IPT9_HUMAN Elongation factor 1-alpha OS=Homo sapiens GN=EEF1A1 PE=2 SV=1
$10-17	tr|Q53HR5|Q53HR5_HUMAN Elongation factor 1-alpha (Fragment) OS=Homo sapiens PE=2 SV=1	4	2	0.0498	50124.7	9.1	tr|Q53HR5|Q53HR5_HUMAN Elongation factor 1-alpha (Fragment) OS=Homo sapiens PE=2 SV=1
	R14033_14_SAMPLE,10972	K.IGGIGTVPVGR.V	1026.21	0.3019	2	1	2.7657	0.3876	904.9	1	15|20	sp|P68104|EF1A1_HUMA/sp|Q5VTE0|EF1A3_HUMA/sp|Q05639|EF1A2_HUMA/tr|Q16577|Q16577_HUM/tr|Q6IPS9|Q6IPS9_HUM/tr|Q8IUB0|Q8IUB0_HUM/tr|Q9NZS6|Q9NZS6_HUM/tr|Q6IPN6|Q6IPN6_HUM/tr|Q6IQ15|Q6IQ15_HUM/tr|Q59GP5|Q59GP5_HUM/tr|A8K9C4|A8K9C4_HUM/tr|Q53G85|Q53G85_HUM/tr|Q14222|Q14222_HUM/tr|Q504Z0|Q504Z0_HUM/tr|Q96CD8|Q96CD8_HUM/tr|B4E2C5|B4E2C5_HUM/tr|Q53HR1|Q53HR1_HUM/tr|Q53GE9|Q53GE9_HUM/tr|Q53GA1|Q53GA1_HUM/…		9.75	1	17
	R14033_14_SAMPLE,12237	K.YYVTIIDAPGHR.D	1405.58	-0.3561	2	1	2.3736	0.485	923.5	1	14|22	sp|P68104|EF1A1_HUMA/sp|Q5VTE0|EF1A3_HUMA/tr|Q16577|Q16577_HUM/tr|Q6IPS9|Q6IPS9_HUM/tr|Q9NZS6|Q9NZS6_HUM/tr|Q6IPN6|Q6IPN6_HUM/tr|Q6IQ15|Q6IQ15_HUM/tr|A8K9C4|A8K9C4_HUM/tr|B4DV42|B4DV42_HUM/tr|A9X7H1|A9X7H1_HUM/tr|Q53G85|Q53G85_HUM/tr|Q53GE9|Q53GE9_HUM/tr|Q53GA1|Q53GA1_HUM/tr|A6PW80|A6PW80_HUM/tr|Q96RE1|Q96RE1_HUM/tr|B4DNE0|B4DNE0_HUM/tr|Q9H2I7|Q9H2I7_HUM/tr|Q5JR01|Q5JR01_HUM/tr|Q53HQ7|Q53HQ7_HUM/…		6.74	1	17
	R14033_14_SAMPLE,12252	K.YYVTIIDAPGHR.D	1405.58	0.3259	2	1	2.2731	0.4831	750.5	1	13|22	sp|P68104|EF1A1_HUMA/sp|Q5VTE0|EF1A3_HUMA/tr|Q16577|Q16577_HUM/tr|Q6IPS9|Q6IPS9_HUM/tr|Q9NZS6|Q9NZS6_HUM/tr|Q6IPN6|Q6IPN6_HUM/tr|Q6IQ15|Q6IQ15_HUM/tr|A8K9C4|A8K9C4_HUM/tr|B4DV42|B4DV42_HUM/tr|A9X7H1|A9X7H1_HUM/tr|Q53G85|Q53G85_HUM/tr|Q53GE9|Q53GE9_HUM/tr|Q53GA1|Q53GA1_HUM/tr|A6PW80|A6PW80_HUM/tr|Q96RE1|Q96RE1_HUM/tr|B4DNE0|B4DNE0_HUM/tr|Q9H2I7|Q9H2I7_HUM/tr|Q5JR01|Q5JR01_HUM/tr|Q53HQ7|Q53HQ7_HUM/…		6.74	1	17
	R14033_14_SAMPLE,12366	K.YYVTIIDAPGHR.D	1405.58	1.7179	2	1	2.2393	0.4305	484.8	1	14|22	sp|P68104|EF1A1_HUMA/sp|Q5VTE0|EF1A3_HUMA/tr|Q16577|Q16577_HUM/tr|Q6IPS9|Q6IPS9_HUM/tr|Q9NZS6|Q9NZS6_HUM/tr|Q6IPN6|Q6IPN6_HUM/tr|Q6IQ15|Q6IQ15_HUM/tr|A8K9C4|A8K9C4_HUM/tr|B4DV42|B4DV42_HUM/tr|A9X7H1|A9X7H1_HUM/tr|Q53G85|Q53G85_HUM/tr|Q53GE9|Q53GE9_HUM/tr|Q53GA1|Q53GA1_HUM/tr|A6PW80|A6PW80_HUM/tr|Q96RE1|Q96RE1_HUM/tr|B4DNE0|B4DNE0_HUM/tr|Q9H2I7|Q9H2I7_HUM/tr|Q5JR01|Q5JR01_HUM/tr|Q53HQ7|Q53HQ7_HUM/…		6.74	1	17
$11-1	sp|O94992|HEXI1_HUMAN Protein HEXIM1 OS=Homo sapiens GN=HEXIM1 PE=1 SV=1	4	2	0.0864	40623.7	4.84	sp|O94992|HEXI1_HUMAN Protein HEXIM1 OS=Homo sapiens GN=HEXIM1 PE=1 SV=1
$11-2	tr|B3KN49|B3KN49_HUMAN cDNA FLJ13562 fis, clone PLACE1008080, highly similar to Homo sapiens hexamethylene bis-acetamide inducible 1 (HEXIM1), mRNA OS=Homo sapiens PE=2 SV=1	4	2	0.0864	40607.7	4.84	tr|B3KN49|B3KN49_HUMAN cDNA FLJ13562 fis, clone PLACE1008080, highly similar to Homo sapiens hexamethylene bis-acetamide inducible 1 (HEXIM1), mRNA OS=Homo sapiens PE=2 SV=1
	R14033_14_SAMPLE,10843	K.LGAPAAGGEEEWGQQQR.Q	1784.87	0.4647	2	1	2.6568	0.448	884.7	1	16|32	sp|O94992|HEXI1_HUMA/tr|B3KN49|B3KN49_HUM		4.25	1	2
	R14033_14_SAMPLE,13223	R.AENLQLLTENELHR.Q	1680.84	-0.5009	2	1	2.671	0.3327	1511.9	1	18|26	sp|O94992|HEXI1_HUMA/tr|B3KN49|B3KN49_HUM		4.75	1	2
	R14033_14_SAMPLE,13246	R.AENLQLLTENELHR.Q	1680.84	1.0561	2	1	2.9882	0.3948	1382.9	1	18|26	sp|O94992|HEXI1_HUMA/tr|B3KN49|B3KN49_HUM		4.75	1	2
	R14033_14_SAMPLE,13262	R.AENLQLLTENELHR.Q	1680.84	-0.3569	2	1	3.3533	0.4455	1091.9	1	17|26	sp|O94992|HEXI1_HUMA/tr|B3KN49|B3KN49_HUM		4.75	1	2
$12-1	sp|P49411|EFTU_HUMAN Elongation factor Tu, mitochondrial OS=Homo sapiens GN=TUFM PE=1 SV=2	3	2	0.0575	49541.5	7.26	sp|P49411|EFTU_HUMAN Elongation factor Tu, mitochondrial OS=Homo sapiens GN=TUFM PE=1 SV=2
	R14033_14_SAMPLE,15336	K.LLDAVDTYIPVPAR.D	1543.79	-0.546	2	1	2.9861	0.5404	719.7	1	17|26	sp|P49411|EFTU_HUMAN		4.21	1	1
	R14033_14_SAMPLE,15366	K.LLDAVDTYIPVPAR.D	1543.79	0.167	2	1	2.2443	0.4693	605.8	1	16|26	sp|P49411|EFTU_HUMAN		4.21	1	1
	R14033_14_SAMPLE,11922	R.AEAGDNLGALVR.G	1186.3	0.4174	2	1	2.5507	0.1498	696	1	15|22	sp|P49411|EFTU_HUMAN		4.37	1	1
$13-1	sp|P35520|CBS_HUMAN Cystathionine beta-synthase OS=Homo sapiens GN=CBS PE=1 SV=2	2	2	0.0417	60586.5	6.2	sp|P35520|CBS_HUMAN Cystathionine beta-synthase OS=Homo sapiens GN=CBS PE=1 SV=2
$13-2	tr|B7Z2D6|B7Z2D6_HUMAN cDNA FLJ53863, highly similar to Cystathionine beta-synthase (EC 4.2.1.22) OS=Homo sapiens PE=2 SV=1	2	2	0.0453	55874.2	6.15	tr|B7Z2D6|B7Z2D6_HUMAN cDNA FLJ53863, highly similar to Cystathionine beta-synthase (EC 4.2.1.22) OS=Homo sapiens PE=2 SV=1
$13-3	tr|F5H2U1|F5H2U1_HUMAN Cystathionine beta-synthase OS=Homo sapiens GN=CBS PE=2 SV=1	2	2	0.0497	51159.8	5.83	tr|F5H2U1|F5H2U1_HUMAN Cystathionine beta-synthase OS=Homo sapiens GN=CBS PE=2 SV=1
$13-4	tr|Q9NTF0|Q9NTF0_HUMAN Putative uncharacterized protein DKFZp727E011 (Fragment) OS=Homo sapiens GN=DKFZp727E011 PE=2 SV=1	2	2	0.0484	52486.4	5.95	tr|Q9NTF0|Q9NTF0_HUMAN Putative uncharacterized protein DKFZp727E011 (Fragment) OS=Homo sapiens GN=DKFZp727E011 PE=2 SV=1
$13-5	tr|B7Z6W5|B7Z6W5_HUMAN cDNA FLJ53928, highly similar to Cystathionine beta-synthase (EC 4.2.1.22) OS=Homo sapiens PE=2 SV=1	2	2	0.0497	51101.8	5.94	tr|B7Z6W5|B7Z6W5_HUMAN cDNA FLJ53928, highly similar to Cystathionine beta-synthase (EC 4.2.1.22) OS=Homo sapiens PE=2 SV=1
	R14033_14_SAMPLE,7016	K.AAQELQEGQR.C	1130.19	0.5667	2	1	2.241	0.2161	884.1	1	12|18	sp|P35520|CBS_HUMAN/tr|B7Z2D6|B7Z2D6_HUM/tr|F5H2U1|F5H2U1_HUM/tr|Q9NTF0|Q9NTF0_HUM/tr|H7C2H4|H7C2H4_HUM/tr|B7Z6W5|B7Z6W5_HUM		4.53	1	5
	R14033_14_SAMPLE,11973	R.FDSPESHVGVAWR.L	1487.6	0.5599	2	1	2.5356	0.4271	731	1	15|24	sp|P35520|CBS_HUMAN/tr|B7Z2D6|B7Z2D6_HUM/tr|F5H2U1|F5H2U1_HUM/tr|Q9NTF0|Q9NTF0_HUM/tr|B7Z6W5|B7Z6W5_HUM		5.32	1	5
$14-1	sp|Q2LD37|K1109_HUMAN Uncharacterized protein KIAA1109 OS=Homo sapiens GN=KIAA1109 PE=1 SV=2	3	1	0.0026	555482	6.12	sp|Q2LD37|K1109_HUMAN Uncharacterized protein KIAA1109 OS=Homo sapiens GN=KIAA1109 PE=1 SV=2
$14-2	tr|H0Y781|H0Y781_HUMAN Uncharacterized protein KIAA1109 (Fragment) OS=Homo sapiens GN=KIAA1109 PE=2 SV=1	3	1	0.0078	185220	6.52	tr|H0Y781|H0Y781_HUMAN Uncharacterized protein KIAA1109 (Fragment) OS=Homo sapiens GN=KIAA1109 PE=2 SV=1
$14-3	tr|H7C070|H7C070_HUMAN Uncharacterized protein KIAA1109 (Fragment) OS=Homo sapiens GN=KIAA1109 PE=4 SV=1	3	1	0.0079	180500	7.36	tr|H7C070|H7C070_HUMAN Uncharacterized protein KIAA1109 (Fragment) OS=Homo sapiens GN=KIAA1109 PE=4 SV=1
	R14033_14_SAMPLE,16330	R.YQQLESVAVNDIR.R	1535.68	-1.3842	2	1	3.0558	0.1039	814.9	3	14|24	sp|Q2LD37|K1109_HUMA/tr|H0Y781|H0Y781_HUM/tr|H7C070|H7C070_HUM		4.37	1	3
	R14033_14_SAMPLE,16454	R.YQQLESVAVNDIR.R	1535.68	-1.3172	2	1	3.0589	0.1378	744	5	14|24	sp|Q2LD37|K1109_HUMA/tr|H0Y781|H0Y781_HUM/tr|H7C070|H7C070_HUM		4.37	1	3
	R14033_14_SAMPLE,16506	R.YQQLESVAVNDIR.R	1535.68	-1.2042	2	1	2.6545	0.2642	942.6	1	15|24	sp|Q2LD37|K1109_HUMA/tr|H0Y781|H0Y781_HUM/tr|H7C070|H7C070_HUM		4.37	1	3
$15-1	sp|Q8WUA2|PPIL4_HUMAN Peptidyl-prolyl cis-trans isomerase-like 4 OS=Homo sapiens GN=PPIL4 PE=1 SV=1	2	1	0.0285	57225.2	5.63	sp|Q8WUA2|PPIL4_HUMAN Peptidyl-prolyl cis-trans isomerase-like 4 OS=Homo sapiens GN=PPIL4 PE=1 SV=1
$15-2	tr|B3KRR4|B3KRR4_HUMAN cDNA FLJ34750 fis, clone MESAN2009580, highly similar to Peptidyl-prolyl cis-trans isomerase-like 4 (EC 5.2.1.8) OS=Homo sapiens PE=2 SV=1	2	1	0.038	42047.6	4.77	tr|B3KRR4|B3KRR4_HUMAN cDNA FLJ34750 fis, clone MESAN2009580, highly similar to Peptidyl-prolyl cis-trans isomerase-like 4 (EC 5.2.1.8) OS=Homo sapiens PE=2 SV=1
$15-3	tr|Q32Q83|Q32Q83_HUMAN PPIL4 protein (Fragment) OS=Homo sapiens GN=PPIL4 PE=2 SV=1	2	1	0.0362	44194	4.97	tr|Q32Q83|Q32Q83_HUMAN PPIL4 protein (Fragment) OS=Homo sapiens GN=PPIL4 PE=2 SV=1
$15-4	tr|Q6P392|Q6P392_HUMAN PPIL4 protein (Fragment) OS=Homo sapiens GN=PPIL4 PE=2 SV=1	2	1	0.0323	50022.3	5.01	tr|Q6P392|Q6P392_HUMAN PPIL4 protein (Fragment) OS=Homo sapiens GN=PPIL4 PE=2 SV=1
	R14033_14_SAMPLE,12437	R.DFIIQTGDPTGTGR.G	1478.59	-1.0959	2	1	2.6997	0.4081	1189.2	1	17|26	sp|Q8WUA2|PPIL4_HUMA/tr|B3KRR4|B3KRR4_HUM/tr|Q32Q83|Q32Q83_HUM/tr|Q6P392|Q6P392_HUM		4.21	1	4
	R14033_14_SAMPLE,12476	R.DFIIQTGDPTGTGR.G	1478.59	-0.6869	2	1	2.4315	0.41	817.4	1	14|26	sp|Q8WUA2|PPIL4_HUMA/tr|B3KRR4|B3KRR4_HUM/tr|Q32Q83|Q32Q83_HUM/tr|Q6P392|Q6P392_HUM		4.21	1	4
$16-1	sp|Q00839|HNRPU_HUMAN Heterogeneous nuclear ribonucleoprotein U OS=Homo sapiens GN=HNRNPU PE=1 SV=6	2	1	0.0182	90584.5	5.76	sp|Q00839|HNRPU_HUMAN Heterogeneous nuclear ribonucleoprotein U OS=Homo sapiens GN=HNRNPU PE=1 SV=6
$16-2	tr|Q7Z4Q5|Q7Z4Q5_HUMAN Heterogeneous nuclear ribonucleoprotein U (Scaffold attachment factor A), isoform CRA_a OS=Homo sapiens GN=HNRPU PE=2 SV=1	2	1	0.0292	57663.2	9.42	tr|Q7Z4Q5|Q7Z4Q5_HUMAN Heterogeneous nuclear ribonucleoprotein U (Scaffold attachment factor A), isoform CRA_a OS=Homo sapiens GN=HNRPU PE=2 SV=1
$16-3	tr|Q96BA7|Q96BA7_HUMAN HNRPU protein OS=Homo sapiens PE=2 SV=1	2	1	0.0208	79715.7	8.03	tr|Q96BA7|Q96BA7_HUMAN HNRPU protein OS=Homo sapiens PE=2 SV=1
$16-4	tr|B4DLR3|B4DLR3_HUMAN cDNA FLJ54020, highly similar to Heterogeneous nuclear ribonucleoprotein U OS=Homo sapiens PE=2 SV=1	2	1	0.0191	86860.6	6.07	tr|B4DLR3|B4DLR3_HUMAN cDNA FLJ54020, highly similar to Heterogeneous nuclear ribonucleoprotein U OS=Homo sapiens PE=2 SV=1
$16-5	tr|B3KX72|B3KX72_HUMAN cDNA FLJ44920 fis, clone BRAMY3011501, highly similar to Heterogeneous nuclear ribonucleoprotein U OS=Homo sapiens PE=2 SV=1	2	1	0.02	83085	8.95	tr|B3KX72|B3KX72_HUMAN cDNA FLJ44920 fis, clone BRAMY3011501, highly similar to Heterogeneous nuclear ribonucleoprotein U OS=Homo sapiens PE=2 SV=1
	R14033_14_SAMPLE,13012	R.NFILDQTNVSAAAQR.R	1648.8	0.4131	2	1	2.2793	0.2499	668.2	1	15|28	sp|Q00839|HNRPU_HUMA/tr|Q7Z4Q5|Q7Z4Q5_HUM/tr|Q96BA7|Q96BA7_HUM/tr|B4DLR3|B4DLR3_HUM/tr|B3KX72|B3KX72_HUM		5.84	1	5
	R14033_14_SAMPLE,13063	R.NFILDQTNVSAAAQR.R	1648.8	-1.2749	2	1	2.6006	0.2898	1172.3	1	17|28	sp|Q00839|HNRPU_HUMA/tr|Q7Z4Q5|Q7Z4Q5_HUM/tr|Q96BA7|Q96BA7_HUM/tr|B4DLR3|B4DLR3_HUM/tr|B3KX72|B3KX72_HUM		5.84	1	5
$17-1	sp|Q96FH0|MF2NB_HUMAN Protein MEF2BNB OS=Homo sapiens GN=MEF2BNB PE=1 SV=1	1	1	0.0756	13403.1	5.54	sp|Q96FH0|MF2NB_HUMAN Protein MEF2BNB OS=Homo sapiens GN=MEF2BNB PE=1 SV=1
	R14033_14_SAMPLE,15323	-.M*EEPEMQLK.G	1151.34	-1.2855	1	1	2.2296	0.1098	852.8	1	12|16	sp|Q96FH0|MF2NB_HUMA		4.25	1	1
$18-1	sp|P60842|IF4A1_HUMAN Eukaryotic initiation factor 4A-I OS=Homo sapiens GN=EIF4A1 PE=1 SV=1	1	1	0.0271	46153.9	5.32	sp|P60842|IF4A1_HUMAN Eukaryotic initiation factor 4A-I OS=Homo sapiens GN=EIF4A1 PE=1 SV=1
$18-2	tr|B4E102|B4E102_HUMAN Eukaryotic initiation factor 4A-I OS=Homo sapiens GN=EIF4A1 PE=2 SV=1	1	1	0.0753	15900.2	4.8	tr|B4E102|B4E102_HUMAN Eukaryotic initiation factor 4A-I OS=Homo sapiens GN=EIF4A1 PE=2 SV=1
$18-3	tr|J3QLN6|J3QLN6_HUMAN Eukaryotic initiation factor 4A-I (Fragment) OS=Homo sapiens GN=EIF4A1 PE=2 SV=1	1	1	0.0675	18043.1	7.69	tr|J3QLN6|J3QLN6_HUMAN Eukaryotic initiation factor 4A-I (Fragment) OS=Homo sapiens GN=EIF4A1 PE=2 SV=1
$18-4	tr|J3KT12|J3KT12_HUMAN Eukaryotic initiation factor 4A-I OS=Homo sapiens GN=EIF4A1 PE=2 SV=1	1	1	0.0323	38861.7	5.46	tr|J3KT12|J3KT12_HUMAN Eukaryotic initiation factor 4A-I OS=Homo sapiens GN=EIF4A1 PE=2 SV=1
$18-5	tr|J3QS69|J3QS69_HUMAN Eukaryotic initiation factor 4A-I (Fragment) OS=Homo sapiens GN=EIF4A1 PE=2 SV=1	1	1	0.0367	33949.1	5.21	tr|J3QS69|J3QS69_HUMAN Eukaryotic initiation factor 4A-I (Fragment) OS=Homo sapiens GN=EIF4A1 PE=2 SV=1
$18-6	tr|J3QL43|J3QL43_HUMAN Eukaryotic initiation factor 4A-I (Fragment) OS=Homo sapiens GN=EIF4A1 PE=2 SV=1	1	1	0.0406	30649	4.92	tr|J3QL43|J3QL43_HUMAN Eukaryotic initiation factor 4A-I (Fragment) OS=Homo sapiens GN=EIF4A1 PE=2 SV=1
$18-7	tr|J3KS25|J3KS25_HUMAN Eukaryotic initiation factor 4A-I (Fragment) OS=Homo sapiens GN=EIF4A1 PE=2 SV=1	1	1	0.0585	20688.7	4.85	tr|J3KS25|J3KS25_HUMAN Eukaryotic initiation factor 4A-I (Fragment) OS=Homo sapiens GN=EIF4A1 PE=2 SV=1
$18-8	tr|J3KTB5|J3KTB5_HUMAN Eukaryotic initiation factor 4A-I (Fragment) OS=Homo sapiens GN=EIF4A1 PE=2 SV=1	1	1	0.0428	29081.7	4.98	tr|J3KTB5|J3KTB5_HUMAN Eukaryotic initiation factor 4A-I (Fragment) OS=Homo sapiens GN=EIF4A1 PE=2 SV=1
$18-9	tr|B4E047|B4E047_HUMAN cDNA FLJ59127, highly similar to Eukaryotic initiation factor 4A-I (EC 3.6.1.-) OS=Homo sapiens PE=2 SV=1	1	1	0.0636	18909.6	4.95	tr|B4E047|B4E047_HUMAN cDNA FLJ59127, highly similar to Eukaryotic initiation factor 4A-I (EC 3.6.1.-) OS=Homo sapiens PE=2 SV=1
$18-10	tr|A8K7F6|A8K7F6_HUMAN cDNA FLJ78244, highly similar to Homo sapiens eukaryotic translation initiation factor 4A, isoform 1 (EIF4A1), mRNA OS=Homo sapiens PE=2 SV=1	1	1	0.0271	46121.9	5.32	tr|A8K7F6|A8K7F6_HUMAN cDNA FLJ78244, highly similar to Homo sapiens eukaryotic translation initiation factor 4A, isoform 1 (EIF4A1), mRNA OS=Homo sapiens PE=2 SV=1
$18-11	tr|J3QKZ9|J3QKZ9_HUMAN Eukaryotic initiation factor 4A-I (Fragment) OS=Homo sapiens GN=EIF4A1 PE=2 SV=1	1	1	0.0815	14708.2	8.86	tr|J3QKZ9|J3QKZ9_HUMAN Eukaryotic initiation factor 4A-I (Fragment) OS=Homo sapiens GN=EIF4A1 PE=2 SV=1
$18-12	tr|A8K088|A8K088_HUMAN cDNA FLJ78614, highly similar to Homo sapiens eukaryotic translation initiation factor 4A, isoform 1 (EIF4A1), mRNA OS=Homo sapiens PE=2 SV=1	1	1	0.0271	46125.9	5.32	tr|A8K088|A8K088_HUMAN cDNA FLJ78614, highly similar to Homo sapiens eukaryotic translation initiation factor 4A, isoform 1 (EIF4A1), mRNA OS=Homo sapiens PE=2 SV=1
$18-13	tr|J3QR64|J3QR64_HUMAN Eukaryotic initiation factor 4A-I (Fragment) OS=Homo sapiens GN=EIF4A1 PE=4 SV=1	1	1	0.0514	23661.2	6.12	tr|J3QR64|J3QR64_HUMAN Eukaryotic initiation factor 4A-I (Fragment) OS=Homo sapiens GN=EIF4A1 PE=4 SV=1
$18-14	tr|Q59F68|Q59F68_HUMAN CD68 antigen variant (Fragment) OS=Homo sapiens PE=2 SV=1	1	1	0.0293	42417.1	5.46	tr|Q59F68|Q59F68_HUMAN CD68 antigen variant (Fragment) OS=Homo sapiens PE=2 SV=1
	R14033_14_SAMPLE,10978	K.ATQALVLAPTR.E	1141.35	1.0739	2	1	2.3001	0.2738	554.7	1	12|20	sp|P60842|IF4A1_HUMA/tr|B4E102|B4E102_HUM/tr|J3QLN6|J3QLN6_HUM/tr|J3KT12|J3KT12_HUM/tr|J3QS69|J3QS69_HUM/tr|J3QL43|J3QL43_HUM/tr|J3KS25|J3KS25_HUM/tr|J3KTB5|J3KTB5_HUM/tr|B4E047|B4E047_HUM/tr|A8K7F6|A8K7F6_HUM/tr|J3QKZ9|J3QKZ9_HUM/tr|A8K088|A8K088_HUM/tr|J3QR64|J3QR64_HUM/tr|Q59F68|Q59F68_HUM		9.8	1	14
$19-1	sp|Q4VCS5|AMOT_HUMAN Angiomotin OS=Homo sapiens GN=AMOT PE=1 SV=1	1	1	0.0101	118086	7.27	sp|Q4VCS5|AMOT_HUMAN Angiomotin OS=Homo sapiens GN=AMOT PE=1 SV=1
$19-2	tr|A2BDD9|A2BDD9_HUMAN AMOT protein OS=Homo sapiens GN=AMOT PE=2 SV=1	1	1	0.0163	72637.5	6.31	tr|A2BDD9|A2BDD9_HUMAN AMOT protein OS=Homo sapiens GN=AMOT PE=2 SV=1
$19-3	tr|E7ERM3|E7ERM3_HUMAN Angiomotin OS=Homo sapiens GN=AMOT PE=2 SV=1	1	1	0.0129	92504.4	7	tr|E7ERM3|E7ERM3_HUMAN Angiomotin OS=Homo sapiens GN=AMOT PE=2 SV=1
$19-4	tr|A6NP16|A6NP16_HUMAN Angiomotin OS=Homo sapiens GN=AMOT PE=2 SV=1	1	1	0.0184	68393	8.09	tr|A6NP16|A6NP16_HUMAN Angiomotin OS=Homo sapiens GN=AMOT PE=2 SV=1
	R14033_14_SAMPLE,10150	K.EKLEAELATAR.S	1231.38	-0.3569	2	1	2.4099	0.2865	1077.6	1	14|20	sp|Q4VCS5|AMOT_HUMAN/tr|A2BDD9|A2BDD9_HUM/tr|E7ERM3|E7ERM3_HUM/tr|A6NP16|A6NP16_HUM		4.79	1	4
$20-1	sp|Q96QC0|PP1RA_HUMAN Serine/threonine-protein phosphatase 1 regulatory subunit 10 OS=Homo sapiens GN=PPP1R10 PE=1 SV=1	1	1	0.0106	99057.9	9.22	sp|Q96QC0|PP1RA_HUMAN Serine/threonine-protein phosphatase 1 regulatory subunit 10 OS=Homo sapiens GN=PPP1R10 PE=1 SV=1
$20-2	tr|Q2L6I0|Q2L6I0_HUMAN FB19 protein OS=Homo sapiens GN=PPP1R10 PE=2 SV=1	1	1	0.0106	99057.9	9.22	tr|Q2L6I0|Q2L6I0_HUMAN FB19 protein OS=Homo sapiens GN=PPP1R10 PE=2 SV=1
	R14033_14_SAMPLE,18015	K.GILQELFLNK.E	1175.4	0.1583	2	1	2.3895	0.4542	787.6	1	12|18	sp|Q96QC0|PP1RA_HUMA/tr|Q2L6I0|Q2L6I0_HUM		6	1	2
$21-1	sp|Q9Y5Y9|SCNAA_HUMAN Sodium channel protein type 10 subunit alpha OS=Homo sapiens GN=SCN10A PE=1 SV=2	1	1	0.0041	220626	5.67	sp|Q9Y5Y9|SCNAA_HUMAN Sodium channel protein type 10 subunit alpha OS=Homo sapiens GN=SCN10A PE=1 SV=2
	R14033_14_SAMPLE,10416	K.KGSLSVLR.S	860.037	-0.7151	2	1	2.2296	0.1048	711.2	2	11|14	sp|Q9Y5Y9|SCNAA_HUMA		11	1	1
$22-1	sp|O60645|EXOC3_HUMAN Exocyst complex component 3 OS=Homo sapiens GN=EXOC3 PE=1 SV=2	1	1	0.0119	86844.9	5.8	sp|O60645|EXOC3_HUMAN Exocyst complex component 3 OS=Homo sapiens GN=EXOC3 PE=1 SV=2
$22-2	tr|B2RE06|B2RE06_HUMAN cDNA, FLJ96859 OS=Homo sapiens PE=2 SV=1	1	1	0.02	51441.3	5.18	tr|B2RE06|B2RE06_HUMAN cDNA, FLJ96859 OS=Homo sapiens PE=2 SV=1
$22-3	tr|Q69YP2|Q69YP2_HUMAN Putative uncharacterized protein DKFZp762K123 (Fragment) OS=Homo sapiens GN=DKFZp762K123 PE=2 SV=1	1	1	0.0134	77469.3	5.61	tr|Q69YP2|Q69YP2_HUMAN Putative uncharacterized protein DKFZp762K123 (Fragment) OS=Homo sapiens GN=DKFZp762K123 PE=2 SV=1
	R14033_14_SAMPLE,15277	K.KRMTAEAHR.R	1100.28	0.0336	2	1	2.2547	0.1172	681.3	1	11|16	sp|O60645|EXOC3_HUMA/tr|B2RE06|B2RE06_HUM/tr|Q69YP2|Q69YP2_HUM		10.84	1	3
$23-1	sp|P02768|ALBU_HUMAN Serum albumin OS=Homo sapiens GN=ALB PE=1 SV=2	1	1	0.0246	69366.9	5.92	sp|P02768|ALBU_HUMAN Serum albumin OS=Homo sapiens GN=ALB PE=1 SV=2
$23-2	tr|C9JKR2|C9JKR2_HUMAN Albumin, isoform CRA_k OS=Homo sapiens GN=ALB PE=4 SV=1	1	1	0.036	47287.6	5.97	tr|C9JKR2|C9JKR2_HUMAN Albumin, isoform CRA_k OS=Homo sapiens GN=ALB PE=4 SV=1
$23-3	tr|D6RHD5|D6RHD5_HUMAN Serum albumin OS=Homo sapiens GN=ALB PE=2 SV=1	1	1	0.0327	52059.2	6.45	tr|D6RHD5|D6RHD5_HUMAN Serum albumin OS=Homo sapiens GN=ALB PE=2 SV=1
$23-4	tr|Q8IUK7|Q8IUK7_HUMAN ALB protein OS=Homo sapiens PE=2 SV=1	1	1	0.0379	45159.9	5.77	tr|Q8IUK7|Q8IUK7_HUMAN ALB protein OS=Homo sapiens PE=2 SV=1
$23-5	tr|B4DPP6|B4DPP6_HUMAN cDNA FLJ54371, highly similar to Serum albumin OS=Homo sapiens PE=2 SV=1	1	1	0.0243	70363.1	5.78	tr|B4DPP6|B4DPP6_HUMAN cDNA FLJ54371, highly similar to Serum albumin OS=Homo sapiens PE=2 SV=1
$23-6	tr|H0YA55|H0YA55_HUMAN Serum albumin (Fragment) OS=Homo sapiens GN=ALB PE=4 SV=1	1	1	0.033	51459.5	6.62	tr|H0YA55|H0YA55_HUMAN Serum albumin (Fragment) OS=Homo sapiens GN=ALB PE=4 SV=1
$23-7	tr|A8K9P0|A8K9P0_HUMAN cDNA FLJ78413, highly similar to Homo sapiens albumin, mRNA OS=Homo sapiens PE=2 SV=1	1	1	0.0247	69267.8	5.91	tr|A8K9P0|A8K9P0_HUMAN cDNA FLJ78413, highly similar to Homo sapiens albumin, mRNA OS=Homo sapiens PE=2 SV=1
$23-8	tr|Q56G89|Q56G89_HUMAN Serum albumin OS=Homo sapiens PE=2 SV=1	1	1	0.0246	69084.6	5.85	tr|Q56G89|Q56G89_HUMAN Serum albumin OS=Homo sapiens PE=2 SV=1
$23-9	tr|B4DPR2|B4DPR2_HUMAN cDNA FLJ50830, highly similar to Serum albumin OS=Homo sapiens PE=2 SV=1	1	1	0.0287	59574	6.88	tr|B4DPR2|B4DPR2_HUMAN cDNA FLJ50830, highly similar to Serum albumin OS=Homo sapiens PE=2 SV=1
$23-10	tr|B2RBS8|B2RBS8_HUMAN cDNA, FLJ95666, highly similar to Homo sapiens albumin (ALB), mRNA OS=Homo sapiens PE=2 SV=1	1	1	0.0246	69393	5.92	tr|B2RBS8|B2RBS8_HUMAN cDNA, FLJ95666, highly similar to Homo sapiens albumin (ALB), mRNA OS=Homo sapiens PE=2 SV=1
$23-11	tr|F6KPG5|F6KPG5_HUMAN Albumin (Fragment) OS=Homo sapiens PE=2 SV=1	1	1	0.0256	66531.5	5.73	tr|F6KPG5|F6KPG5_HUMAN Albumin (Fragment) OS=Homo sapiens PE=2 SV=1
$23-12	tr|B7WNR0|B7WNR0_HUMAN Serum albumin OS=Homo sapiens GN=ALB PE=2 SV=1	1	1	0.0304	56212	6.85	tr|B7WNR0|B7WNR0_HUMAN Serum albumin OS=Homo sapiens GN=ALB PE=2 SV=1
	R14033_14_SAMPLE,12055	K.KVPQVSTPTLVEVSR.N	1640.91	0.6922	2	1	2.5715	0.4845	651.3	1	16|28	sp|P02768|ALBU_HUMAN/tr|C9JKR2|C9JKR2_HUM/tr|D6RHD5|D6RHD5_HUM/tr|Q8IUK7|Q8IUK7_HUM/tr|B4DPP6|B4DPP6_HUM/tr|H0YA55|H0YA55_HUM/tr|A8K9P0|A8K9P0_HUM/tr|Q56G89|Q56G89_HUM/tr|B4DPR2|B4DPR2_HUM/tr|B2RBS8|B2RBS8_HUM/tr|F6KPG5|F6KPG5_HUM/tr|B7WNR0|B7WNR0_HUM		8.75	1	12
$24-1	sp|Q96L93|KI16B_HUMAN Kinesin-like protein KIF16B OS=Homo sapiens GN=KIF16B PE=1 SV=2	1	1	0.0061	152012	5.86	sp|Q96L93|KI16B_HUMAN Kinesin-like protein KIF16B OS=Homo sapiens GN=KIF16B PE=1 SV=2
$24-2	tr|H0Y534|H0Y534_HUMAN Kinesin-like protein KIF16B (Fragment) OS=Homo sapiens GN=KIF16B PE=4 SV=1	1	1	0.043	22746	5.42	tr|H0Y534|H0Y534_HUMAN Kinesin-like protein KIF16B (Fragment) OS=Homo sapiens GN=KIF16B PE=4 SV=1
	R14033_14_SAMPLE,12494	K.LIEEM*EEK.Q	1037.17	0.7898	2	1	2.3782	0.1261	598.4	1	11|14	sp|Q96L93|KI16B_HUMA/tr|H0Y534|H0Y534_HUM		4.09	1	2
$25-1	sp|Q9NQX4|MYO5C_HUMAN Unconventional myosin-Vc OS=Homo sapiens GN=MYO5C PE=1 SV=2	1	1	0.0057	202811	7.69	sp|Q9NQX4|MYO5C_HUMAN Unconventional myosin-Vc OS=Homo sapiens GN=MYO5C PE=1 SV=2
	R14033_14_SAMPLE,11398	K.LIQNLILDLK.P	1183.47	-1.1161	2	1	2.2019	0.1006	478.2	8	10|18	sp|Q9NQX4|MYO5C_HUMA		5.84	1	1
$26-1	sp|O95831|AIFM1_HUMAN Apoptosis-inducing factor 1, mitochondrial OS=Homo sapiens GN=AIFM1 PE=1 SV=1	1	1	0.0147	66900.6	9.04	sp|O95831|AIFM1_HUMAN Apoptosis-inducing factor 1, mitochondrial OS=Homo sapiens GN=AIFM1 PE=1 SV=1
$26-2	tr|E9PMA0|E9PMA0_HUMAN Apoptosis-inducing factor 1, mitochondrial OS=Homo sapiens GN=AIFM1 PE=2 SV=1	1	1	0.0328	29937.9	5.46	tr|E9PMA0|E9PMA0_HUMAN Apoptosis-inducing factor 1, mitochondrial OS=Homo sapiens GN=AIFM1 PE=2 SV=1
	R14033_14_SAMPLE,12302	K.LLIKLKDGR.K	1056.33	1.1593	2	1	2.5273	0.1449	783.7	9	11|16	sp|O95831|AIFM1_HUMA/tr|E9PMA0|E9PMA0_HUM		9.99	1	2
$27-1	sp|Q9NVU7|SDA1_HUMAN Protein SDA1 homolog OS=Homo sapiens GN=SDAD1 PE=1 SV=3	1	1	0.0175	79871.3	9.29	sp|Q9NVU7|SDA1_HUMAN Protein SDA1 homolog OS=Homo sapiens GN=SDAD1 PE=1 SV=3
$27-2	tr|E7EW05|E7EW05_HUMAN Protein SDA1 homolog OS=Homo sapiens GN=SDAD1 PE=2 SV=1	1	1	0.0185	75440.9	9.22	tr|E7EW05|E7EW05_HUMAN Protein SDA1 homolog OS=Homo sapiens GN=SDAD1 PE=2 SV=1
$27-3	tr|B4DT66|B4DT66_HUMAN cDNA FLJ55367, highly similar to Rattus norvegicus SDA1 domain containing 1 (Sdad1), mRNA OS=Homo sapiens PE=2 SV=1	1	1	0.0185	75540	9.26	tr|B4DT66|B4DT66_HUMAN cDNA FLJ55367, highly similar to Rattus norvegicus SDA1 domain containing 1 (Sdad1), mRNA OS=Homo sapiens PE=2 SV=1
	R14033_14_SAMPLE,15948	K.M*SLDVM*IELYRR.N	1558.85	0.7049	2	1	2.8088	0.1951	374.1	8	10|22	sp|Q9NVU7|SDA1_HUMAN/tr|E7EW05|E7EW05_HUM/tr|B4DT66|B4DT66_HUM		5.82	1	3
$28-1	sp|O76031|CLPX_HUMAN ATP-dependent Clp protease ATP-binding subunit clpX-like, mitochondrial OS=Homo sapiens GN=CLPX PE=1 SV=2	1	1	0.0205	69223.8	7.51	sp|O76031|CLPX_HUMAN ATP-dependent Clp protease ATP-binding subunit clpX-like, mitochondrial OS=Homo sapiens GN=CLPX PE=1 SV=2
$28-2	tr|Q9H072|Q9H072_HUMAN Putative uncharacterized protein DKFZp586J151 OS=Homo sapiens GN=DKFZp586J151 PE=2 SV=1	1	1	0.0244	58095.3	8.86	tr|Q9H072|Q9H072_HUMAN Putative uncharacterized protein DKFZp586J151 OS=Homo sapiens GN=DKFZp586J151 PE=2 SV=1
	R14033_14_SAMPLE,13021	K.SNILLLGPTGSGK.T	1257.46	1.1317	2	1	2.2666	0.3697	559.8	1	13|24	sp|O76031|CLPX_HUMAN/tr|Q9H072|Q9H072_HUM		8.47	1	2
$29-1	sp|Q15459|SF3A1_HUMAN Splicing factor 3A subunit 1 OS=Homo sapiens GN=SF3A1 PE=1 SV=1	1	1	0.0164	88886.6	5.15	sp|Q15459|SF3A1_HUMAN Splicing factor 3A subunit 1 OS=Homo sapiens GN=SF3A1 PE=1 SV=1
$29-2	tr|B4E091|B4E091_HUMAN cDNA FLJ55438, highly similar to Splicing factor 3 subunit 1 OS=Homo sapiens PE=2 SV=1	1	1	0.0188	77406.7	5.09	tr|B4E091|B4E091_HUMAN cDNA FLJ55438, highly similar to Splicing factor 3 subunit 1 OS=Homo sapiens PE=2 SV=1
	R14033_14_SAMPLE,12271	K.VQAQVIQETIVPK.E	1453.71	0.4629	2	1	2.3271	0.2052	864.7	1	14|24	sp|Q15459|SF3A1_HUMA/tr|B4E091|B4E091_HUM		5.97	1	2
$30-1	sp|Q15527|SURF2_HUMAN Surfeit locus protein 2 OS=Homo sapiens GN=SURF2 PE=1 SV=3	1	1	0.0391	29647.7	9.33	sp|Q15527|SURF2_HUMAN Surfeit locus protein 2 OS=Homo sapiens GN=SURF2 PE=1 SV=3
	R14033_14_SAMPLE,11868	R.EDQMDGDGPR.P	1120.13	0.3888	2	1	2.2294	0.1012	808.7	2	12|18	sp|Q15527|SURF2_HUMA		3.84	1	1
$31-1	sp|P38919|IF4A3_HUMAN Eukaryotic initiation factor 4A-III OS=Homo sapiens GN=EIF4A3 PE=1 SV=4	1	1	0.0268	46871	6.3	sp|P38919|IF4A3_HUMAN Eukaryotic initiation factor 4A-III OS=Homo sapiens GN=EIF4A3 PE=1 SV=4
	R14033_14_SAMPLE,11882	R.ETQALILAPTR.E	1213.41	-0.4211	2	1	2.3592	0.3119	1137.2	1	15|20	sp|P38919|IF4A3_HUMA		6.1	1	1
$32-1	sp|Q15393|SF3B3_HUMAN Splicing factor 3B subunit 3 OS=Homo sapiens GN=SF3B3 PE=1 SV=4	1	1	0.0099	135578	5.13	sp|Q15393|SF3B3_HUMAN Splicing factor 3B subunit 3 OS=Homo sapiens GN=SF3B3 PE=1 SV=4
$32-2	tr|A8K6V3|A8K6V3_HUMAN cDNA FLJ78677, highly similar to Homo sapiens splicing factor 3b, subunit 3, 130kDa (SF3B3), mRNA OS=Homo sapiens PE=2 SV=1	1	1	0.0099	135579	5.09	tr|A8K6V3|A8K6V3_HUMAN cDNA FLJ78677, highly similar to Homo sapiens splicing factor 3b, subunit 3, 130kDa (SF3B3), mRNA OS=Homo sapiens PE=2 SV=1
$32-3	tr|B3KQH1|B3KQH1_HUMAN cDNA FLJ90452 fis, clone NT2RP3001475, highly similar to Splicing factor 3B subunit 3 OS=Homo sapiens PE=2 SV=1	1	1	0.0134	99921.9	5.02	tr|B3KQH1|B3KQH1_HUMAN cDNA FLJ90452 fis, clone NT2RP3001475, highly similar to Splicing factor 3B subunit 3 OS=Homo sapiens PE=2 SV=1
	R14033_14_SAMPLE,14588	R.FLAVGLVDNTVR.I	1304.52	0.4571	2	1	2.5837	0.4227	1238.2	1	15|22	sp|Q15393|SF3B3_HUMA/tr|A8K6V3|A8K6V3_HUM/tr|B3KQH1|B3KQH1_HUM		5.84	1	3
$33-1	sp|Q969V3|NCLN_HUMAN Nicalin OS=Homo sapiens GN=NCLN PE=1 SV=2	1	1	0.0142	62974.5	6.4	sp|Q969V3|NCLN_HUMAN Nicalin OS=Homo sapiens GN=NCLN PE=1 SV=2
$33-2	tr|K7EMW4|K7EMW4_HUMAN Nicalin OS=Homo sapiens GN=NCLN PE=4 SV=1	1	1	0.0164	54874	6.99	tr|K7EMW4|K7EMW4_HUMAN Nicalin OS=Homo sapiens GN=NCLN PE=4 SV=1
$33-3	tr|B2RA56|B2RA56_HUMAN Nicalin OS=Homo sapiens PE=2 SV=1	1	1	0.0145	61759.1	7.01	tr|B2RA56|B2RA56_HUMAN Nicalin OS=Homo sapiens PE=2 SV=1
$33-4	tr|K7ENM2|K7ENM2_HUMAN Nicalin (Fragment) OS=Homo sapiens GN=NCLN PE=2 SV=1	1	1	0.0244	36413.8	6.31	tr|K7ENM2|K7ENM2_HUMAN Nicalin (Fragment) OS=Homo sapiens GN=NCLN PE=2 SV=1
$33-5	tr|K7ELZ9|K7ELZ9_HUMAN Nicalin (Fragment) OS=Homo sapiens GN=NCLN PE=4 SV=1	1	1	0.0284	32457.2	8.58	tr|K7ELZ9|K7ELZ9_HUMAN Nicalin (Fragment) OS=Homo sapiens GN=NCLN PE=4 SV=1
	R14033_14_SAMPLE,9918	R.IIAEALTR.V	887.059	-1.4549	1	1	1.9963	0.1346	626.9	3	10|14	sp|Q969V3|NCLN_HUMAN/tr|K7EMW4|K7EMW4_HUM/tr|B2RA56|B2RA56_HUM/tr|K7ENM2|K7ENM2_HUM/tr|K7ELZ9|K7ELZ9_HUM		6	1	5
$34-1	tr|Q8NH62|Q8NH62_HUMAN Olfactory receptor OS=Homo sapiens PE=3 SV=1	1	1	0.0374	32579	8.4	tr|Q8NH62|Q8NH62_HUMAN Olfactory receptor OS=Homo sapiens PE=3 SV=1
	R14033_14_SAMPLE,7031	R.ILKIGVAIVLR.T	1195.57	-1.7469	2	1	2.2236	0.1769	569.3	1	12|20	tr|Q8NH62|Q8NH62_HUM		11	1	1
$35-1	sp|Q5TZA2|CROCC_HUMAN Rootletin OS=Homo sapiens GN=CROCC PE=1 SV=1	1	1	0.0069	228525	5.45	sp|Q5TZA2|CROCC_HUMAN Rootletin OS=Homo sapiens GN=CROCC PE=1 SV=1
	R14033_14_SAMPLE,16809	R.KQSSSLGEQVQTLR.G	1561.72	-0.0872	2	1	2.952	0.1998	812.7	1	14|26	sp|Q5TZA2|CROCC_HUMA		8.75	1	1
$36-1	sp|Q5TAX3|TUT4_HUMAN Terminal uridylyltransferase 4 OS=Homo sapiens GN=ZCCHC11 PE=1 SV=3	1	1	0.0097	185166	8.3	sp|Q5TAX3|TUT4_HUMAN Terminal uridylyltransferase 4 OS=Homo sapiens GN=ZCCHC11 PE=1 SV=3
$36-2	tr|E9PKX1|E9PKX1_HUMAN Terminal uridylyltransferase 4 (Fragment) OS=Homo sapiens GN=ZCCHC11 PE=2 SV=1	1	1	0.0177	103178	6.38	tr|E9PKX1|E9PKX1_HUMAN Terminal uridylyltransferase 4 (Fragment) OS=Homo sapiens GN=ZCCHC11 PE=2 SV=1
	R14033_14_SAMPLE,14543	R.M*DDFQLKGIVEEKFVK.W	1943.25	0.9231	2	1	2.3089	0.2285	550.8	1	15|30	sp|Q5TAX3|TUT4_HUMAN/tr|E9PKX1|E9PKX1_HUM		4.78	1	2
$37-1	tr|E9PHT9|E9PHT9_HUMAN Annexin OS=Homo sapiens GN=ANXA5 PE=2 SV=1	1	1	0.0613	18223.8	4.99	tr|E9PHT9|E9PHT9_HUMAN Annexin OS=Homo sapiens GN=ANXA5 PE=2 SV=1
	R14033_14_SAMPLE,12447	R.MLVVLLQVLR.G	1184.56	-1.4264	2	1	2.3507	0.2296	1205.6	1	14|18	tr|E9PHT9|E9PHT9_HUM		9.5	1	1
$38-1	sp|O15042|SR140_HUMAN U2 snRNP-associated SURP motif-containing protein OS=Homo sapiens GN=U2SURP PE=1 SV=2	1	1	0.0078	118292	8.59	sp|O15042|SR140_HUMAN U2 snRNP-associated SURP motif-containing protein OS=Homo sapiens GN=U2SURP PE=1 SV=2
$38-2	tr|E7ET15|E7ET15_HUMAN U2 snRNP-associated SURP motif-containing protein OS=Homo sapiens GN=U2SURP PE=2 SV=1	1	1	0.0078	118248	8.66	tr|E7ET15|E7ET15_HUMAN U2 snRNP-associated SURP motif-containing protein OS=Homo sapiens GN=U2SURP PE=2 SV=1
	R14033_14_SAMPLE,14130	R.NLLALIHR.M	950.163	-0.6127	2	1	2.2399	0.1459	996.2	1	12|14	sp|O15042|SR140_HUMA/tr|E7ET15|E7ET15_HUM		9.76	1	2
$39-1	sp|Q15427|SF3B4_HUMAN Splicing factor 3B subunit 4 OS=Homo sapiens GN=SF3B4 PE=1 SV=1	1	1	0.033	44386	8.55	sp|Q15427|SF3B4_HUMAN Splicing factor 3B subunit 4 OS=Homo sapiens GN=SF3B4 PE=1 SV=1
$39-2	tr|Q53FG6|Q53FG6_HUMAN Splicing factor 3b, subunit 4 variant (Fragment) OS=Homo sapiens PE=2 SV=1	1	1	0.033	44386.9	7.97	tr|Q53FG6|Q53FG6_HUMAN Splicing factor 3b, subunit 4 variant (Fragment) OS=Homo sapiens PE=2 SV=1
$39-3	tr|B3KUJ0|B3KUJ0_HUMAN cDNA FLJ39996 fis, clone STOMA2002166, highly similar to Splicing factor 3B subunit 4 OS=Homo sapiens PE=2 SV=1	1	1	0.033	44484.1	7.97	tr|B3KUJ0|B3KUJ0_HUMAN cDNA FLJ39996 fis, clone STOMA2002166, highly similar to Splicing factor 3B subunit 4 OS=Homo sapiens PE=2 SV=1
	R14033_14_SAMPLE,11325	R.NQDATVYVGGLDEK.V	1509.6	-1.124	2	1	2.2641	0.4497	568.6	1	13|26	sp|Q15427|SF3B4_HUMA/tr|Q53FG6|Q53FG6_HUM/tr|B3KUJ0|B3KUJ0_HUM		4.03	1	3
$40-1	sp|Q8N1F8|S11IP_HUMAN Serine/threonine-protein kinase 11-interacting protein OS=Homo sapiens GN=STK11IP PE=1 SV=3	1	1	0.0191	121402	5.26	sp|Q8N1F8|S11IP_HUMAN Serine/threonine-protein kinase 11-interacting protein OS=Homo sapiens GN=STK11IP PE=1 SV=3
$40-2	tr|B4DSS6|B4DSS6_HUMAN cDNA FLJ56649, highly similar to Homo sapiens serine/threonine kinase 11 interacting protein (STK11IP), mRNA OS=Homo sapiens PE=2 SV=1	1	1	0.1736	13062	6.82	tr|B4DSS6|B4DSS6_HUMAN cDNA FLJ56649, highly similar to Homo sapiens serine/threonine kinase 11 interacting protein (STK11IP), mRNA OS=Homo sapiens PE=2 SV=1
$40-3	tr|B4DKM2|B4DKM2_HUMAN cDNA FLJ60119, highly similar to Homo sapiens serine/threonine kinase 11 interacting protein (STK11IP), mRNA OS=Homo sapiens PE=2 SV=1	1	1	0.053	42977.8	6.64	tr|B4DKM2|B4DKM2_HUMAN cDNA FLJ60119, highly similar to Homo sapiens serine/threonine kinase 11 interacting protein (STK11IP), mRNA OS=Homo sapiens PE=2 SV=1
$40-4	tr|B4DII2|B4DII2_HUMAN cDNA FLJ56684, highly similar to Homo sapiens serine/threonine kinase 11 interacting protein (STK11IP), mRNA OS=Homo sapiens PE=2 SV=1	1	1	0.0574	40232	8.32	tr|B4DII2|B4DII2_HUMAN cDNA FLJ56684, highly similar to Homo sapiens serine/threonine kinase 11 interacting protein (STK11IP), mRNA OS=Homo sapiens PE=2 SV=1
$40-5	tr|B4DUE4|B4DUE4_HUMAN cDNA FLJ61412, highly similar to Homo sapiens serine/threonine kinase 11 interacting protein (STK11IP), mRNA OS=Homo sapiens PE=2 SV=1	1	1	0.0326	71078.3	5.4	tr|B4DUE4|B4DUE4_HUMAN cDNA FLJ61412, highly similar to Homo sapiens serine/threonine kinase 11 interacting protein (STK11IP), mRNA OS=Homo sapiens PE=2 SV=1
	R14033_14_SAMPLE,18682	R.PVAM*TTAQRDSLLWKLAGLLR.E	2357.8	0.3034	2	1	2.2963	0.2556	318	1	13|40	sp|Q8N1F8|S11IP_HUMA/tr|B4DSS6|B4DSS6_HUM/tr|B4DKM2|B4DKM2_HUM/tr|B4DII2|B4DII2_HUM/tr|B4DUE4|B4DUE4_HUM		10.84	1	5
$41-1	sp|Q9BQE4|SELS_HUMAN Selenoprotein S OS=Homo sapiens GN=VIMP PE=1 SV=3	1	1	0.0847	21013	9.72	sp|Q9BQE4|SELS_HUMAN Selenoprotein S OS=Homo sapiens GN=VIMP PE=1 SV=3
$41-2	tr|Q6GYA4|Q6GYA4_HUMAN Selenoprotein S OS=Homo sapiens GN=SELS PE=2 SV=1	1	1	0.0856	20956	9.72	tr|Q6GYA4|Q6GYA4_HUMAN Selenoprotein S OS=Homo sapiens GN=SELS PE=2 SV=1
$41-3	tr|E9PJB8|E9PJB8_HUMAN Selenoprotein S OS=Homo sapiens GN=VIMP PE=4 SV=1	1	1	0.0964	18494.3	9.82	tr|E9PJB8|E9PJB8_HUMAN Selenoprotein S OS=Homo sapiens GN=VIMP PE=4 SV=1
$41-4	tr|E9PN30|E9PN30_HUMAN Selenoprotein S (Fragment) OS=Homo sapiens GN=VIMP PE=2 SV=1	1	1	0.0734	23771.2	9.56	tr|E9PN30|E9PN30_HUMAN Selenoprotein S (Fragment) OS=Homo sapiens GN=VIMP PE=2 SV=1
	R14033_14_SAMPLE,11949	R.QLDRAAAAVEPDVVVK.R	1681.92	0.0652	2	1	2.2273	0.2557	585	1	14|30	sp|Q9BQE4|SELS_HUMAN/tr|Q6GYA4|Q6GYA4_HUM/tr|E9PJB8|E9PJB8_HUM/tr|E9PN30|E9PN30_HUM		4.56	1	4
$42-1	sp|Q9BYE9|CDHR2_HUMAN Cadherin-related family member 2 OS=Homo sapiens GN=CDHR2 PE=1 SV=2	1	1	0.0046	141543	4.31	sp|Q9BYE9|CDHR2_HUMAN Cadherin-related family member 2 OS=Homo sapiens GN=CDHR2 PE=1 SV=2
$42-2	tr|A1L3U4|A1L3U4_HUMAN PCDH24 protein OS=Homo sapiens GN=PCDH24 PE=2 SV=1	1	1	0.0046	141545	4.31	tr|A1L3U4|A1L3U4_HUMAN PCDH24 protein OS=Homo sapiens GN=PCDH24 PE=2 SV=1
	R14033_14_SAMPLE,10696	R.VDFISK.D	708.826	1.4537	1	1	1.9348	0.2638	398.3	1	8|10	sp|Q9BYE9|CDHR2_HUMA/tr|A1L3U4|A1L3U4_HUM		5.81	1	2
$43-1	tr|B4DV82|B4DV82_HUMAN cDNA FLJ58629, highly similar to Poly (ADP-ribose) polymerase 2 (EC 2.4.2.30) OS=Homo sapiens PE=2 SV=1	1	1	0.0316	46913.9	8.94	tr|B4DV82|B4DV82_HUMAN cDNA FLJ58629, highly similar to Poly (ADP-ribose) polymerase 2 (EC 2.4.2.30) OS=Homo sapiens PE=2 SV=1
	R14033_14_SAMPLE,17503	R.WGRVGKMGQLDLR.V	1516.8	-0.5123	2	1	2.2603	0.1163	633.5	2	14|24	tr|B4DV82|B4DV82_HUM		10.84	1	1
$44-1	sp|Q8IY37|DHX37_HUMAN Probable ATP-dependent RNA helicase DHX37 OS=Homo sapiens GN=DHX37 PE=1 SV=1	1	1	0.0104	129546	8.36	sp|Q8IY37|DHX37_HUMAN Probable ATP-dependent RNA helicase DHX37 OS=Homo sapiens GN=DHX37 PE=1 SV=1
$44-2	tr|F5H3Y4|F5H3Y4_HUMAN Probable ATP-dependent RNA helicase DHX37 OS=Homo sapiens GN=DHX37 PE=2 SV=1	1	1	0.0125	107304	8.31	tr|F5H3Y4|F5H3Y4_HUMAN Probable ATP-dependent RNA helicase DHX37 OS=Homo sapiens GN=DHX37 PE=2 SV=1
	R14033_14_SAMPLE,12804	R.YKVVIIDEAHER.S	1472.67	0.2468	2	1	2.2123	0.2595	445.3	6	11|22	sp|Q8IY37|DHX37_HUMA/tr|F5H3Y4|F5H3Y4_HUM		5.45	1	2
----- summary -----
Total protein : 143
Total protein group : 44
UniPepCount	ProteinGroupCount	Percent	ProteinCount	Percent
1	31	0.7045	95	0.6643
2	5	0.1136	27	0.1888
3	1	0.0227	5	0.035
4	1	0.0227	4	0.028
5	1	0.0227	3	0.021
7	1	0.0227	3	0.021
9	1	0.0227	1	0.007
12	1	0.0227	3	0.021
15	1	0.0227	1	0.007
27	1	0.0227	1	0.007
